# Supplementary material for: Bacterial dormancy: A subpopulation of viable but non-culturable cells demonstrates better fitness for revival
Source: PLoS Pathog. 2021 Jan 13;17(1):e1009194. doi: 10.1371/journal.ppat.1009194 (PMC7837498; doi:10.1371/journal.ppat.1009194)
Supplement: S2 Data — (XLSX) [file ppat.1009194.s011.xlsx]

## Sheet: S. Data.A. T0 vs P1-T12
Supplementary Data.A. List of significantly upregulated or significantly downregulated proteins in VBNC cells (P1-T12) compared to T0.
Locus tag	Gene name	Protein name	COG category	eggNOG description		T0 vs P1-T12	T0 vs P2-T12	T0 vs P1-T50	T0 vs P2-T50		N O R M A L I S E D A B U N D A N C E S						Change in protein expression
											T0_ mean	P1-T12_ mean	P2-T12_ mean	P1-T50_ mean	P2-T50_ mean		T0 vs P1-T12					T0 vs P2-T12					T0 vs P1-T50					T0 vs P2-T50
						Fold change	Fold change	Fold change	Fold change								Fold change (FC)	log2FC	q value	-log10q.value	rank (significantly upregulated)	Fold change (FC)	log2FC	q value	-log10q.value	rank (significantly upregulated)	Fold change (FC)	log2FC	q value	-log10q.value	rank (significantly upregulated)	Fold change (FC)	log2FC	q value	-log10q.value	rank (significantly upregulated)
VPA0888		Sui1 family protein	J	COG0023 Translation initiation factor 1 (eIF-1 SUI1) and related proteins		42.2841	79.6711	-	26.2089		0.00219441	0.0927886	0.174831	0	0.0575131		42.2841	5.40204	7.98723e-05	4.0976	1	79.6711	6.31598	9.82607e-07	-1.9013	1	-	-9.9	1.27541e-05	4.89435		26.2089	4.71199	0.0092856	2.03219	19		Color code	Fold change
VP1267		Putative lipoprotein	M	Belongs to the ompA family		9.57765	8.28413	4.0494	7.63327		0.00678802	0.0650133	0.0562328	0.0274874	0.0518148		9.57765	3.25967	1.97098e-05	4.70532	2	8.28413	3.05035	3.5214e-06	-0.918247	9	4.0494	2.01771	3.32084e-05	4.47875	151	7.63327	2.9323	0.000762701	3.11765	58			Significantly upregulated
VPA0166		Putative outer membrane protein	M	COG3203 Outer membrane protein (porin)		9.52851	9.49508	7.82526	11.0331		0.0180688	0.172169	0.171565	0.141393	0.199354		9.52851	3.25225	4.09126e-05	4.38814	3	9.49508	3.24718	7.8447e-05	-0.977499	6	7.82526	2.96814	3.81777e-09	8.41819	66	11.0331	3.46376	5.45951e-05	4.26285	39			Upregulated
VPA0326		Uncharacterized protein	S			8.5895	20.0004	-	8.28084		0.00272772	0.0234298	0.0545556	0	0.0225878		8.5895	3.10257	3.36226e-06	5.47337	4	20.0004	4.32196	6.902e-05	-1.30104	2	-	-9.9	3.63776e-05	4.43917		8.28084	3.04978	0.0118983	1.92451				Non-regulated
VP2817	hfq	RNA-binding protein Hfq	J	RNA chaperone that binds small regulatory RNA (sRNAs) and mRNAs to facilitate mRNA translational regulation in response to envelope stress, environmental stress and changes in metabolite concentrations. Also binds with high specificity to tRNAs		7.8746	6.64464	19.8129	27.1803		0.00314171	0.0247397	0.0208755	0.0622463	0.0853926		7.8746	2.97721	3.08943e-06	5.51012	5	6.64464	2.73219	1.97425e-05	-0.822472	14	19.8129	4.30837	3.70966e-09	8.43067	24	27.1803	4.76449	8.77688e-05	4.05666	18			Downregulated
VP0995		Uncharacterized protein	S	Protein of unknown function (DUF3360)		7.63562	3.07273	-	0.240185		0.00229997	0.0175617	0.00706721	0	0.00055242		7.63562	2.93275	6.63015e-05	4.17848	6	3.07273	1.61952	0.00116375	-0.487525	50	-	-9.9	9.44518e-06	5.02479		0.240185	-2.05778	0.00253221	2.5965				Significantly downregulated
VPA1499	lldD	L-lactate dehydrogenase (EC 1.1.-.-)	C	Catalyzes the conversion of L-lactate to pyruvate. Is coupled to the respiratory chain		7.05891	8.52819	5.90803	6.98317		0.0418229	0.295224	0.356674	0.247091	0.292057		7.05891	2.81944	3.64484e-07	6.43832	7	8.52819	3.09224	1.84926e-07	-0.930857	7	5.90803	2.56268	7.47767e-09	8.12623	98	6.98317	2.80388	0.00300092	2.52275	60		Significance: at least 3 -fold difference and p<0.01
VPA1277		Sensor histidine kinase	T	PhoQ Sensor		6.58176	11.9928	-	2.56534		0.00689088	0.0453541	0.0826412	0	0.0176774		6.58176	2.71847	1.43008e-05	4.84464	8	11.9928	3.5841	1.24479e-05	-1.07892	4	-	-9.9	2.05671e-05	4.68683		2.56534	1.35915	0.0253844	1.59543			Non-regulated: 0.95 - 1.05 fold change difference
VP0662		Uncharacterized protein	H	p-aminobenzoyl-glutamate transporter		6.26864	3.33807	27.7473	48.2611		0.00223067	0.0139833	0.00744614	0.0618951	0.107655		6.26864	2.64815	2.7777e-05	4.55631	9	3.33807	1.73901	0.0126778	-0.523495		27.7473	4.79428	0.000566542	3.24677	14	48.2611	5.59279	0.00665819	2.17664	9
VPA0681		Uncharacterized protein	C	Cytochrome c554 and c-prime		6.17486	10.6329	-	1.89212		0.00415229	0.0256398	0.0441509	0	0.00785664		6.17486	2.62641	1.66961e-05	4.77738	10	10.6329	3.41046	3.19526e-05	-1.02665	5	-	-9.9	2.586e-06	5.58737		1.89212	0.920006	0.0370914	1.43073			Color code	Abundance (%)
VP2311		Zinc metalloprotease (EC 3.4.24.-)	M	Zinc metalloprotease		5.09501	3.47094	0.805232	2.48578		0.0213571	0.108814	0.0741291	0.0171974	0.053089		5.09501	2.34908	1.77823e-05	4.75001	11	3.47094	1.79533	3.85622e-05	-0.540447	34	0.805232	-0.312523	0.00880388	2.05533		2.48578	1.3137	0.0206325	1.68545				0-0.02
VP0589	yajC	Sec translocon accessory complex subunit YajC	U	Preprotein translocase subunit YajC		5.04639	3.67098	4.40931	5.78026		0.097007	0.489535	0.356111	0.427734	0.560726		5.04639	2.33525	1.48999e-05	4.82682	12	3.67098	1.87617	5.04046e-06	-0.564782	29	4.40931	2.14055	9.91977e-12	11.0035	139	5.78026	2.53113	0.00109907	2.95897	80			0.02-0.04
VP0168		Uncharacterized protein	HP	TonB dependent receptor		4.91713	3.5205	3.76852	2.39716		0.194554	0.956646	0.684926	0.733179	0.466377		4.91713	2.29782	0.000188894	3.72378	13	3.5205	1.81578	0.000353001	-0.546604	31	3.76852	1.914	1.08648e-05	4.96398	168	2.39716	1.26133	6.0565e-06	5.21778				0.04-0.06
VP0240		Putative 5-carboxymethyl-2-hydroxymuconate delta isomerase	G	5-carboxymethyl-2-hydroxymuconate isomerase		4.8053	4.02624	12.3109	17.4437		0.0111718	0.0536837	0.0449802	0.137535	0.194877		4.8053	2.26463	3.69982e-06	5.43182	14	4.02624	2.00943	6.06464e-05	-0.604899	23	12.3109	3.62187	6.12821e-09	8.21267	39	17.4437	4.12463	6.03204e-05	4.21954	31			0.06-0.08
VP2718		Putative Na+/H+ antiporter	P	COG0025 NhaP-type Na H and K H antiporters		4.63805	3.24057	0.171223	5.25855		0.00776745	0.0360258	0.025171	0.00132997	0.0408455		4.63805	2.21352	1.8937e-05	4.72269	15	3.24057	1.69625	3.19526e-05	-0.510622	43	0.171223	-2.54605	1.43138e-07	6.84424		5.25855	2.39466	0.000710987	3.14814	87			0.08-0.1
VP0174		Oligopeptide ABC transporter, ATP-binding protein	P	COG4608 ABC-type oligopeptide transport system, ATPase component		4.59446	3.23354	5.96421	4.21048		0.0400992	0.184234	0.129662	0.23916	0.168837		4.59446	2.19989	2.22013e-06	5.65362	16	3.23354	1.69311	1.75859e-05	-0.509678	45	5.96421	2.57633	8.74193e-10	9.05839	94	4.21048	2.07398	1.33393e-06	5.87487	114			0.1-0.2
VP1053		Cytochrome d ubiquinol oxidase, subunit I	C	COG1271 Cytochrome bd-type quinol oxidase, subunit 1		4.58744	3.252	5.71717	4.88116		0.0766142	0.351463	0.249149	0.438017	0.373966		4.58744	2.19769	3.14225e-06	5.50276	17	3.252	1.70133	1.84926e-07	-0.51215	42	5.71717	2.5153	1.764e-08	7.7535	102	4.88116	2.28722	7.41982e-07	6.12961	96			0.2-0.4
VP2991		HemY protein	H	enzyme of heme biosynthesis		4.57915	2.77245	2.01731	1.89124		0.0418707	0.191732	0.116085	0.0844664	0.0791877		4.57915	2.19508	4.81064e-06	5.3178	18	2.77245	1.47116	0.000187918	-0.442864		2.01731	1.01244	1.4403e-08	7.84155		1.89124	0.919334	0.00583337	2.23408				0.4-0.6
VP2843	frdD	Fumarate reductase subunit D	C	Seems to be involved in the anchoring of the catalytic components of the fumarate reductase complex to the cytoplasmic membrane		4.36394	2.64152	1.33429	1.17865		0.00839399	0.0366308	0.0221729	0.0112	0.00989355		4.36394	2.12563	0.000207924	3.68209	19	2.64152	1.40137	5.05939e-05	-0.421853		1.33429	0.41607	0.00489291	2.31043		1.17865	0.237132	0.0658715	1.1813				0.6-0.8
VP0173		Oligopeptide ABC transporter, ATP-binding protein	P	Belongs to the ABC transporter superfamily		4.35413	3.47236	3.67598	2.79842		0.0476559	0.2075	0.165478	0.175182	0.133361		4.35413	2.12238	2.22013e-06	5.65362	20	3.47236	1.79592	5.03154e-06	-0.540624	33	3.67598	1.87813	1.5542e-09	8.80849	174	2.79842	1.48461	7.3293e-05	4.13494				0.8-1
VP2935		RNA-binding protein	S	COG0724 RNA-binding proteins (RRM domain)		4.33352	3.10382	0.524225	0.368554		0.0154124	0.0667899	0.0478373	0.00807956	0.0056803		4.33352	2.11554	3.3412e-05	4.4761	21	3.10382	1.63404	0.000818791	-0.491897	48	0.524225	-0.931742	7.41716e-05	4.12976		0.368554	-1.44005	4.04704e-05	4.39286				1<
VP1161		Cytochrome c-type protein	C	Belongs to the TorC TorY family		4.32724	3.26048	8.24981	3.97943		0.00608108	0.0263143	0.0198273	0.0501677	0.0241992		4.32724	2.11345	3.08626e-05	4.51057	22	3.26048	1.70509	1.24479e-05	-0.513282	41	8.24981	3.04436	8.11804e-08	7.09055	61	3.97943	1.99256	0.00114451	2.94138	124
VP0622		Sodium/alanine symporter	U	COG1115 Na alanine symporter		4.27403	3.39677	8.35817	6.36791		0.0252833	0.108061	0.0858813	0.211322	0.161001		4.27403	2.0956	3.64484e-07	6.43832	23	3.39677	1.76416	3.10292e-06	-0.531066	35	8.35817	3.06319	2.7109e-08	7.56689	59	6.36791	2.67082	3.79027e-08	7.42133	71		1-25: 25 most significantly upregulated protein
VPA0051		NhaD	P	COG1055 Na H antiporter NhaD and related arsenite permeases		4.23461	2.93871	-	0.624586		0.00697739	0.0295465	0.0205045	0	0.00435798		4.23461	2.08223	2.86036e-05	4.54358	24	2.93871	1.55518	0.00528099	-0.468157		-	-9.9	6.28688e-06	5.20156		0.624586	-0.679028	0.0303699	1.51756			ND: not detected
VP2356		Putative AmpG protein	G	COG0477 Permeases of the major facilitator superfamily		4.18598	3.70123	-	1.25708		0.00380855	0.0159425	0.0140963	0	0.00478764		4.18598	2.06557	6.76345e-06	5.16983	25	3.70123	1.88801	3.38305e-05	-0.568347	28	-	-9.9	3.30392e-07	6.48097		1.25708	0.330072	0.0657814	1.1819			+: detected only in#2 in pairwise comparison
VP2212		Long-chain fatty acid transport protein	I	long-chain fatty acid transport protein		4.00728	8.33237	2.92054	3.57026		0.00513484	0.0205768	0.0427854	0.0149965	0.0183327		4.00728	2.00262	3.33598e-05	4.47678	26	8.33237	3.05873	0.000110183	-0.920769	8	2.92054	1.54624	2.19997e-07	6.65758		3.57026	1.83603	0.00328219	2.48384	144		-: detected only in#1 in pairwise comparison
VP2351	nqrA	Na(+)-translocating NADH-quinone reductase subunit A (Na(+)-NQR subunit A) (Na(+)-translocating NQR subunit A) (EC 7.2.1.1) (NQR complex subunit A) (NQR-1 subunit A)	C	NQR complex catalyzes the reduction of ubiquinone-1 to ubiquinol by two successive reactions, coupled with the transport of Na( ) ions from the cytoplasm to the periplasm. NqrA to NqrE are probably involved in the second step, the conversion of ubisemiquinone to ubiquinol		3.97923	2.65332	11.4668	6.82026		0.176539	0.702492	0.468416	2.02435	1.20404		3.97923	1.99249	5.46322e-06	5.26255	27	2.65332	1.4078	2.34963e-05	-0.42379		11.4668	3.51939	4.58204e-08	7.33894	42	6.82026	2.76983	2.94802e-08	7.53047	63		If a protein was detected only in one sample of the pairwise comparison (and the q value was less than 0.01) significance to the difference in expression was assigned only if the normalised abundance of the protein was higher than 0.02% in the protein-positive sample.
VP2022		Putative glycosyl transferase family protein	M	Glycosyltransferase like family 2		3.94893	1.45853	0.782069	0.59631		0.00325363	0.0128483	0.0047455	0.00254456	0.00194017		3.94893	1.98146	0.00126498	2.89791	28	1.45853	0.544513	0.110178	-0.163915		0.782069	-0.354633	0.0181942	1.74007		0.59631	-0.745866	0.012566	1.9008
VPA0836		CreA protein	S	CreA protein		3.8954	2.34335	11.0981	6.64292		0.010617	0.0413574	0.0248794	0.117829	0.0705279		3.8954	1.96177	2.22978e-05	4.65174	29	2.34335	1.22858	6.21311e-05	-0.369838		11.0981	3.47224	3.02943e-10	9.51864	44	6.64292	2.73182	1.26679e-05	4.8973	66
VP2951		GlpG protein	S	membrane protein (homolog of Drosophila rhomboid)		3.89192	6.43746	-	2.41884		0.00192856	0.00750582	0.0124151	0	0.00466488		3.89192	1.96048	0.000313165	3.50423	30	6.43746	2.68649	0.00042342	-0.808715	15	-	-9.9	7.57962e-05	4.12035		2.41884	1.27431	0.0281667	1.55026
VP1054		Cytochrome d ubiquinol oxidase, subunit II	C	COG1294 Cytochrome bd-type quinol oxidase, subunit 2		3.87366	2.52798	6.30296	3.97094		0.011994	0.0464604	0.0303205	0.0755975	0.0476272		3.87366	1.9537	1.96242e-06	5.70721	31	2.52798	1.33799	2.67845e-05	-0.402774		6.30296	2.65603	4.20855e-07	6.37587	86	3.97094	1.98948	9.42371e-07	6.02578	125
VP1634		Agglutination protein	MU	COG1538 Outer membrane protein		3.8485	2.8984	6.14517	3.78365		0.0783963	0.301708	0.227224	0.481759	0.296624		3.8485	1.9443	0.000103069	3.98687	32	2.8984	1.53526	0.000898035	-0.462159		6.14517	2.61945	8.67102e-10	9.06193	91	3.78365	1.91978	2.21486e-06	5.65465	132
VP0179	lpxL	Lipid A biosynthesis lauroyltransferase (EC 2.3.1.241) (Kdo(2)-lipid IV(A) lauroyltransferase)	M	Catalyzes the transfer of laurate from lauroyl-acyl carrier protein (ACP) to Kdo(2)-lipid IV(A) to form Kdo(2)- (lauroyl)-lipid IV(A)		3.83041	1.11357	0.408312	0.644491		0.00845442	0.0323839	0.00941458	0.00345204	0.0054488		3.83041	1.9375	0.00419495	2.37727	33	1.11357	0.155191	0.130239	-0.0467172		0.408312	-1.29226	0.000255631	3.59239		0.644491	-0.633767	0.0220476	1.65664
VP1529	potA	Spermidine/putrescine import ATP-binding protein PotA (EC 7.6.2.11)	P	Part of the ABC transporter complex PotABCD involved in spermidine putrescine import. Responsible for energy coupling to the transport system		3.8132	3.01325	1.97084	2.48444		0.0248	0.0945671	0.0747285	0.0488767	0.0616141		3.8132	1.931	7.28082e-06	5.13782	34	3.01325	1.59132	0.000451815	-0.479035	51	1.97084	0.97881	5.7806e-07	6.23803		2.48444	1.31292	0.0031756	2.49817
VP0166		Putative TolR	U	MotA/TolQ/ExbB proton channel family		3.78914	2.75533	2.5826	2.01262		0.189296	0.717269	0.521574	0.488877	0.380981		3.78914	1.92187	2.36218e-05	4.62669	35	2.75533	1.46223	7.4024e-05	-0.440174		2.5826	1.36882	1.1589e-10	9.93596		2.01262	1.00907	3.65626e-06	5.43696
VPA0279		Uncharacterized protein	S	Protein of unknown function (DUF3012)		3.77046	1.09105	25.3568	11.6533		0.00229971	0.00867097	0.0025091	0.0583134	0.0267992		3.77046	1.91474	5.30509e-05	4.27531	36	1.09105	0.125718	0.163846	-0.0378449		25.3568	4.6643	4.55967e-08	7.34107	17	11.6533	3.54267	0.000228488	3.64114	36
VP1174		Phage shock protein B	S	Phage shock protein B		3.72547	2.50259	3.64206	2.51194		0.0239608	0.0892653	0.059964	0.0872666	0.060188		3.72547	1.89742	3.1078e-05	4.50755	37	2.50259	1.32342	4.08175e-05	-0.398389		3.64206	1.86475	8.8309e-07	6.054	176	2.51194	1.3288	0.00214099	2.66939
VP1302		Sodium/dicarboxylate symporter	U	Belongs to the dicarboxylate amino acid cation symporter (DAACS) (TC 2.A.23) family		3.70291	1.92087	0.481328	0.962804		0.0223958	0.0829297	0.0430195	0.0107797	0.0215628		3.70291	1.88866	1.90678e-05	4.7197	38	1.92087	0.941762	0.00102006	-0.283498		0.481328	-1.05491	0.000285342	3.54463		0.962804	-0.0546854	0.0873029	1.05897
VP0925		Deoxyguanosinetriphosphate triphosphohydrolase-like protein	F	Belongs to the dGTPase family. Type 2 subfamily		3.69346	1.72965	-	0.514981		0.00846241	0.0312555	0.014637	0	0.00435798		3.69346	1.88497	1.67636e-06	5.77563	39	1.72965	0.79048	0.000355803	-0.237958		-	-9.9	1.66462e-08	7.77868		0.514981	-0.957408	0.0112276	1.94971
VPA1104		Uncharacterized protein	T	CHASE4 domain		3.69338	4.62174	-	1.54641		0.00337382	0.0124608	0.0155929	0	0.0052173		3.69338	1.88494	4.66886e-05	4.33079	40	4.62174	2.20844	5.42265e-05	-0.664805	20	-	-9.9	6.82764e-07	6.16573		1.54641	0.628923	0.0484179	1.31499
VP0163		Protein TonB	M	Interacts with outer membrane receptor proteins that carry out high-affinity binding and energy dependent uptake into the periplasmic space of specific substrates. It could act to transduce energy from the cytoplasmic membrane to specific energy- requiring processes in the outer membrane, resulting in the release into the periplasm of ligands bound by these outer membrane proteins		3.63907	2.58796	1.30432	0.563996		0.058027	0.211164	0.150172	0.0756857	0.032727		3.63907	1.86357	3.64484e-07	6.43832	41	2.58796	1.37182	5.86822e-05	-0.412958		1.30432	0.383296	0.00612653	2.21279		0.563996	-0.826244	0.000163277	3.78708
VP0846		Succinate dehydrogenase iron-sulfur subunit (EC 1.3.5.1)	C	Belongs to the succinate dehydrogenase fumarate reductase iron-sulfur protein family		3.63195	2.39352	5.95627	4.46306		0.142159	0.516313	0.34026	0.846737	0.634463		3.63195	1.86074	1.00509e-05	4.99779	42	2.39352	1.25914	0.000217741	-0.379038		5.95627	2.57441	1.08067e-09	8.96631	95	4.46306	2.15803	8.2277e-07	6.08472	105
VP2089		Oligopeptide ABC transporter, permease protein	P	COG1173 ABC-type dipeptide oligopeptide nickel transport systems, permease components		3.6045	2.57859	6.77756	3.89326		0.0126482	0.0455902	0.0326144	0.0857237	0.0492426		3.6045	1.8498	8.22616e-05	4.0848	43	2.57859	1.36658	2.67845e-05	-0.411383		6.77756	2.76077	3.81777e-09	8.41819	76	3.89326	1.96098	0.000367262	3.43502	128
VP2467	ompU	Outer membrane protein U (Porin OmpU)	M	COG3203 Outer membrane protein (porin)		3.5839	2.04762	1.49594	2.16964		0.0263091	0.0942892	0.053871	0.0393569	0.0570813		3.5839	1.84153	0.000100813	3.99648	44	2.04762	1.03394	0.00109832	-0.311248		1.49594	0.581051	0.0175968	1.75457		2.16964	1.11745	0.00941475	2.02619
VPA0337		TPR_REGION domain-containing protein	S	COG0457 FOG TPR repeat		3.5499	2.31139	2.22274	1.79828		0.0229704	0.0815428	0.0530936	0.0510573	0.0413072		3.5499	1.82778	6.24804e-05	4.20426	45	2.31139	1.20876	0.000943718	-0.363873		2.22274	1.15234	2.72338e-05	4.56489		1.79828	0.846616	0.00255933	2.59187
VP2702		MSHA biogenesis protein MshN	S	MSHA biogenesis protein MshN		3.54866	7.051	0.688046	6.59639		0.0152575	0.0541437	0.107581	0.0104978	0.100644		3.54866	1.82728	0.000292606	3.53372	46	7.051	2.81783	2.79828e-07	-0.848251	12	0.688046	-0.539424	0.00214635	2.6683		6.59639	2.72168	0.000110313	3.95737	67
VPA1153		Putative high-affinity branched-chain amino acid transport ATP-binding protein	E	Branched-chain amino acid ATP-binding cassette transporter		3.54074	2.39906	-	0.022439		0.0109416	0.0387415	0.0262496	0	0.00024552		3.54074	1.82405	3.64484e-07	6.43832	47	2.39906	1.26247	1.04493e-05	-0.380041		-	-9.9	2.39567e-10	9.62057		0.022439	-5.47785	2.83769e-08	7.54704
VP1727		Glycine betaine/L-proline transport system permease	P	COG4176 ABC-type proline glycine betaine transport system, permease component		3.5328	2.227	0.29216	0.308313		0.00975509	0.0344628	0.0217246	0.00285005	0.00300762		3.5328	1.82081	6.66981e-05	4.17589	48	2.227	1.1551	8.90156e-05	-0.34772		0.29216	-1.77517	1.94441e-06	5.71121		0.308313	-1.69753	0.00054249	3.26561
VP1336	potA	Spermidine/putrescine import ATP-binding protein PotA (EC 7.6.2.11)	P	Part of the ABC transporter complex PotABCD involved in spermidine putrescine import. Responsible for energy coupling to the transport system		3.51151	2.51971	5.03658	3.72676		0.21427	0.752411	0.539898	1.07919	0.798533		3.51151	1.81209	9.15356e-05	4.03841	49	2.51971	1.33326	3.87569e-05	-0.401351		5.03658	2.33244	7.40122e-08	7.1307	120	3.72676	1.89792	3.65249e-11	10.4374	135
VP0704		Lipoprotein	M	Belongs to the nlpA lipoprotein family		3.50133	1.99213	8.32748	5.94327		0.0509089	0.178249	0.101417	0.423943	0.302565		3.50133	1.8079	0.000100071	3.99969	50	1.99213	0.994309	0.000234269	-0.299317		8.32748	3.05788	8.76253e-09	8.05737	60	5.94327	2.57126	3.03757e-06	5.51747	76
VP1432		ATP-binding component of a transport system	V	ABC transporter transmembrane region		3.48959	13.688	2.28687	2.67374		0.00364928	0.0127345	0.0499512	0.00834543	0.00975724		3.48959	1.80306	0.00172772	2.76253	51	13.688	3.77484	0.0057811	-1.13634	3	2.28687	1.19337	0.00386278	2.4131		2.67374	1.41886	0.0042477	2.37185
VP0441		Ubiquinol-cytochrome c reductase iron-sulfur subunit (EC 7.1.1.8)	C	Component of the ubiquinol-cytochrome c reductase complex (complex III or cytochrome b-c1 complex), which is a respiratory chain that generates an electrochemical potential coupled to ATP synthesis		3.47498	2.23901	6.63234	5.04932		0.142697	0.495869	0.3195	0.946415	0.720523		3.47498	1.797	4.90992e-05	4.30893	52	2.23901	1.16286	8.75251e-05	-0.350057		6.63234	2.72952	2.48933e-08	7.60392	81	5.04932	2.33609	1.8384e-06	5.73556	92
VP2437		Nucleoside permease	U	Belongs to the concentrative nucleoside transporter (CNT) (TC 2.A.41) family		3.46773	3.33218	1.72002	2.52902		0.0229552	0.0796024	0.0764906	0.0394833	0.0580542		3.46773	1.79399	0.000107049	3.97042	53	3.33218	1.73646	2.79828e-07	-0.522728	38	1.72002	0.782425	0.00198083	2.70315		2.52902	1.33858	0.00158145	2.80094
VP1440		DUF2760 domain-containing protein	S	Domain of unknown function (DUF2760)		3.44288	2.18385	1.86773	1.20193		0.0728072	0.250666	0.159	0.135984	0.0875092		3.44288	1.78361	5.75704e-05	4.2398	54	2.18385	1.12688	9.60437e-05	-0.339223		1.86773	0.901289	0.000232463	3.63365		1.20193	0.265353	0.0465035	1.33251
VP2704		MSHA biogenesis protein MshL	NU	Secretin N-terminal domain		3.43266	1.67445	-	-		0.00249497	0.00856441	0.0041777	0	0		3.43266	1.77933	0.000109705	3.95978	55	1.67445	0.743684	0.0540398	-0.223871		-	-9.9	3.54334e-06	5.45059		-	-9.9	0.000192397	3.7158
VP0706	metN	Methionine import ATP-binding protein MetN (EC 3.6.3.-)	P	Part of the ABC transporter complex MetNIQ involved in methionine import. Responsible for energy coupling to the transport system		3.4234	2.51374	-	0.407965		0.0254267	0.0870459	0.0639162	0	0.0103732		3.4234	1.77543	2.89918e-06	5.53772	56	2.51374	1.32984	9.82607e-07	-0.400321		-	-9.9	9.00573e-11	10.0455		0.407965	-1.29348	0.00222549	2.65258
VP1540		Uncharacterized protein	S	protein conserved in bacteria		3.41252	2.24055	0.889098	0.684217		0.0512033	0.174732	0.114724	0.0455248	0.0350342		3.41252	1.77084	8.15324e-05	4.08867	57	2.24055	1.16385	6.76488e-05	-0.350354		0.889098	-0.169585	0.00690395	2.1609		0.684217	-0.547474	0.00394376	2.40409
VPA1524		Uncharacterized protein	S	Most likely function alternative not yet resolved		3.39663	2.44573	0.954352	0.658529		0.0586575	0.199238	0.143461	0.0559799	0.0386277		3.39663	1.7641	0.000654117	3.18434	58	2.44573	1.29027	0.000758015	-0.388409		0.954352	-0.0674061	0.0375065	1.42589		0.658529	-0.602682	0.0199143	1.70084
VP2067	udk	Uridine kinase (EC 2.7.1.48) (Cytidine monophosphokinase) (Uridine monophosphokinase)	F	Cytidine monophosphokinase		3.38067	5.4774	0.517002	2.04786		0.00680382	0.0230015	0.0372673	0.00351759	0.0139333		3.38067	1.75731	6.23197e-05	4.20537	59	5.4774	2.45349	4.79507e-05	-0.738575	18	0.517002	-0.951758	0.0005726	3.24215		2.04786	1.03412	0.0328913	1.48292
VPA1211		SH3b domain-containing protein	S			3.36804	1.5899	5.41116	7.16381		0.0164282	0.0553309	0.0261192	0.0888957	0.117689		3.36804	1.75191	0.000333291	3.47718	60	1.5899	0.668934	0.00014707	-0.201369		5.41116	2.43594	0.000626914	3.20279	113	7.16381	2.84073	0.00697225	2.15663	59
VPA0248		Putative outer membrane protein OmpA	M	OmpA-like transmembrane domain		3.36118	2.41444	0.541757	0.475151		0.161452	0.54267	0.389816	0.0874678	0.0767141		3.36118	1.74897	0.000279494	3.55363	61	2.41444	1.27169	0.00132437	-0.382816		0.541757	-0.884282	0.00013667	3.86433		0.475151	-1.07354	9.3953e-05	4.02709
VP1353		DUF2726 domain-containing protein	L	Zn-finger domain associated with topoisomerase type I		3.32401	2.70313	-	0.213694		0.0157979	0.0525123	0.0427037	0	0.0033759		3.32401	1.73293	0.00042693	3.36964	62	2.70313	1.43463	0.000520086	-0.431867		-	-9.9	5.213e-10	9.28291		0.213694	-2.22638	1.82101e-05	4.73969
VP1973		Uncharacterized protein	S	Type II secretion system (T2SS) pilotin, S protein		3.32067	1.48406	-	-		0.00308112	0.0102314	0.00457257	0	0		3.32067	1.73147	0.000119861	3.92132	63	1.48406	0.569548	0.0479028	-0.171451		-	-9.9	9.91892e-07	6.00354		-	-9.9	5.72286e-05	4.24239
VPA0545		Peptidyl-prolyl cis-trans isomerase (EC 5.2.1.8)	O	COG0545 FKBP-type peptidyl-prolyl cis-trans isomerases 1		3.31005	2.26105	12.7201	8.77618		0.0391472	0.129579	0.0885138	0.497957	0.343563		3.31005	1.72685	4.74108e-05	4.32412	64	2.26105	1.17699	0.000392745	-0.35431		12.7201	3.66904	8.67102e-10	9.06193	37	8.77618	3.13359	4.99622e-10	9.30136	49
VP0320		DctM domain-containing protein	S	transport system, fused permease components		3.30976	2.25464	3.93851	4.26596		0.0198742	0.065779	0.0448093	0.0782749	0.0847827		3.30976	1.72673	0.00020588	3.68639	65	2.25464	1.1729	0.000117631	-0.353078		3.93851	1.97765	6.41866e-09	8.19256	161	4.26596	2.09287	0.000987977	3.00525	112
VP1615		Uncharacterized protein	Q	Domain of unknown function (DUF4442)		3.2841	1.97965	2.13112	1.36034		0.00812317	0.0266773	0.016081	0.0173115	0.0110502		3.2841	1.7155	2.11049e-06	5.67562	66	1.97965	0.985243	0.000856177	-0.296588		2.13112	1.09161	5.63256e-05	4.24929		1.36034	0.443963	0.000454598	3.34237
VP0171		Putative peptide ABC transporter, permease protein	P	transport system permease component		3.24026	3.28536	8.85206	4.03423		0.00501935	0.016264	0.0164903	0.0444315	0.0202492		3.24026	1.69611	1.7583e-05	4.75491	67	3.28536	1.71605	0.000859136	-0.516583	40	8.85206	3.14601	4.34372e-07	6.36214	54	4.03423	2.01229	5.75862e-05	4.23968	120
VP0443		Ubiquinol-cytochrome c reductase, cytochrome c1	P	cytochrome c1		3.2323	2.16714	6.08047	5.69533		0.193979	0.626998	0.420381	1.17948	1.10477		3.2323	1.69256	7.21336e-05	4.14186	68	2.16714	1.1158	2.38232e-05	-0.335888		6.08047	2.60418	7.45181e-08	7.12774	92	5.69533	2.50978	1.09356e-08	7.96116	83
VP0665	mltF	Membrane-bound lytic murein transglycosylase F (EC 4.2.2.n1) (Murein lyase F)	M	Murein-degrading enzyme that degrades murein glycan strands and insoluble, high-molecular weight murein sacculi, with the concomitant formation of a 1,6-anhydromuramoyl product. Lytic transglycosylases (LTs) play an integral role in the metabolism of the peptidoglycan (PG) sacculus. Their lytic action creates space within the PG sacculus to allow for its expansion as well as for the insertion of …		3.22085	2.25847	3.15413	2.74956		0.0264131	0.0850726	0.0596532	0.0833102	0.0726242		3.22085	1.68744	0.000225002	3.64781	69	2.25847	1.17535	0.000382644	-0.353815		3.15413	1.65724	1.67893e-09	8.77497	192	2.74956	1.4592	3.60093e-05	4.44359
VPA1479		Uncharacterized protein	S	Protein of unknown function (DUF3302)		3.19871	1.53733	1.79489	0.828952		0.00974429	0.0311692	0.0149802	0.0174899	0.00807755		3.19871	1.67749	0.00174732	2.75763	70	1.53733	0.62043	0.00153466	-0.186768		1.79489	0.843896	2.94696e-07	6.53063		0.828952	-0.27064	0.0453912	1.34303
VP1541		Cbb3-type cytochrome c oxidase subunit	C	C-type cytochrome. Part of the cbb3-type cytochrome c oxidase complex		3.19639	2.08818	4.62079	3.31863		0.161786	0.517129	0.337838	0.747577	0.536907		3.19639	1.67644	3.08943e-06	5.51012	71	2.08818	1.06225	1.32219e-05	-0.319769		4.62079	2.20814	1.01861e-10	9.99199	133	3.31863	1.73059	3.66634e-06	5.43577	160
VP2224		Uncharacterized protein	S	Protein of unknown function (DUF2802)		3.19472	1.19439	8.81386	5.75155		0.00803353	0.0256649	0.00959519	0.0708064	0.0462053		3.19472	1.67569	0.000306082	3.51416	72	1.19439	0.256277	0.132852	-0.0771469		8.81386	3.13977	1.08708e-10	9.96374	56	5.75155	2.52395	2.53745e-07	6.5956	81
VP0625		Uncharacterized protein	S			3.15457	3.3587	1.07625	1.2875		0.0250357	0.0789767	0.0840873	0.0269445	0.0322335		3.15457	1.65744	0.00020588	3.68639	73	3.3587	1.7479	2.38232e-05	-0.526171	37	1.07625	0.106007	0.0164704	1.7833		1.2875	0.364578	0.0438817	1.35772
VPA1724		Sodium/proline symporter (Proline permease)	E	Belongs to the sodium solute symporter (SSF) (TC 2.A.21) family		3.15197	2.70227	4.50569	3.66681		0.0218093	0.0687422	0.0589346	0.0982658	0.0799705		3.15197	1.65625	0.000154322	3.81157	74	2.70227	1.43417	0.000170036	-0.431729		4.50569	2.17175	8.14188e-05	4.08928	137	3.66681	1.87453	5.05858e-06	5.29597	139
VP0340	djlA	Co-chaperone protein DjlA	O	Regulatory DnaK co-chaperone. Direct interaction between DnaK and DjlA is needed for the induction of the wcaABCDE operon, involved in the synthesis of a colanic acid polysaccharide capsule, possibly through activation of the RcsB RcsC phosphotransfer signaling pathway. The colanic acid capsule may help the bacterium survive conditions outside the host		3.14637	3.66045	0.975875	1.02318		0.00758394	0.0238619	0.0277606	0.00740098	0.00775974		3.14637	1.65369	2.88458e-05	4.53992	75	3.66045	1.87202	7.8447e-05	-0.563534	30	0.975875	-0.0352313	0.0557234	1.25396		1.02318	0.033061	0.0881032	1.05501
VPA1735		Uncharacterized protein	T	COG2199 FOG GGDEF domain		3.14293	2.34953	0.333551	0.26334		0.049455	0.155433	0.116196	0.0164958	0.0130235		3.14293	1.65211	3.45948e-07	6.46099	76	2.34953	1.23237	1.75859e-05	-0.370982		0.333551	-1.58402	4.90011e-09	8.30979		0.26334	-1.925	1.92547e-05	4.71546
VP2106	rnfG	Ion-translocating oxidoreductase complex subunit G (EC 7.-.-.-) (Rnf electron transport complex subunit G)	C	Part of a membrane complex involved in electron transport		3.11474	2.42008	3.12087	7.69399		0.00530794	0.0165329	0.0128456	0.0165654	0.0408393		3.11474	1.63911	5.01763e-05	4.2995	77	2.42008	1.27505	0.000368294	-0.383829		3.12087	1.64195	3.79483e-07	6.42081	194	7.69399	2.94373	9.12917e-06	5.03957	57
VPA0854		Uncharacterized protein	L	ATP-dependent endonuclease of the OLD family		3.11303	2.31604	-	0.102107		0.0474895	0.147836	0.109987	0	0.00484902		3.11303	1.63832	2.95912e-05	4.52884	78	2.31604	1.21166	0.000102935	-0.364745		-	-9.9	2.30192e-09	8.63791		0.102107	-3.29184	2.77951e-07	6.55603
VP0142		Type II secretion system protein M (T2SS protein M) (General secretion pathway protein M)	U	Involved in a type II secretion system (T2SS, formerly general secretion pathway, GSP) for the export of proteins		3.11251	2.16073	0.400894	0.890767		0.0122654	0.0381763	0.0265022	0.00491714	0.0109256		3.11251	1.63808	0.000191691	3.7174	79	2.16073	1.11152	0.000369993	-0.3346		0.400894	-1.31871	0.000146131	3.83526		0.890767	-0.166881	0.0772317	1.1122
VP2362	ompK	Outer membrane protein OmpK	M	Nucleoside-specific channel-forming protein, Tsx		3.11184	1.74113	2.75991	2.31977		0.101485	0.315805	0.176699	0.280089	0.235422		3.11184	1.63777	0.000614431	3.21153	80	1.74113	0.800027	0.000356485	-0.240832		2.75991	1.46462	1.70333e-05	4.7687		2.31977	1.21398	1.02566e-05	4.989
VP1343		Oligopeptide ABC transporter, ATP-binding protein	P	Belongs to the ABC transporter superfamily		3.10981	2.19807	-	-		0.00241874	0.00752183	0.00531656	0	0		3.10981	1.63683	0.00012604	3.89949	81	2.19807	1.13624	0.00493458	-0.342041		-	-9.9	5.10042e-06	5.29239		-	-9.9	0.000252527	3.59769
VP0094		Uncharacterized protein	S	dna recombination protein rmuc		3.10699	2.56245	0.45285	0.186787		0.00643042	0.0199793	0.0164777	0.00291202	0.00120112		3.10699	1.63552	3.47325e-05	4.45926	82	2.56245	1.35753	0.00267807	-0.408656		0.45285	-1.1429	3.93663e-05	4.40488		0.186787	-2.42054	4.38358e-05	4.35817
VP0695	rlmM	Ribosomal RNA large subunit methyltransferase M (EC 2.1.1.186) (23S rRNA (cytidine2498-2'-O)-methyltransferase) (23S rRNA 2'-O-ribose methyltransferase RlmM)	J	Belongs to the class I-like SAM-binding methyltransferase superfamily. RNA methyltransferase RlmE family. RlmM subfamily		3.10573	2.86534	1.38125	1.27886		0.0213029	0.066161	0.06104	0.0294246	0.0272434		3.10573	1.63493	1.70904e-05	4.76725	83	2.86534	1.51871	7.30957e-05	-0.457176		1.38125	0.465973	0.0103631	1.98451		1.27886	0.354862	0.0513272	1.28965
VP1040		ATP-grasp domain-containing protein	HJ	COG0189 Glutathione synthase Ribosomal protein S6 modification enzyme (glutaminyl transferase)		3.08619	2.39476	4.62245	2.63044		0.0451376	0.139303	0.108094	0.208646	0.118732		3.08619	1.62583	2.66804e-06	5.57381	84	2.39476	1.25988	0.000302179	-0.379262		4.62245	2.20866	6.58803e-06	5.18124	132	2.63044	1.39531	1.49194e-07	6.82625
VP0442		Cytochrome b	C	Component of the ubiquinol-cytochrome c reductase complex (complex III or cytochrome b-c1 complex), which is a respiratory chain that generates an electrochemical potential coupled to ATP synthesis		3.0851	2.43604	3.36248	2.93343		0.188829	0.582557	0.459995	0.634935	0.553918		3.0851	1.62532	2.28745e-05	4.64065	85	2.43604	1.28454	3.40082e-05	-0.386684		3.36248	1.74953	6.86936e-08	7.16308	185	2.93343	1.55259	2.45889e-05	4.60926
VP2032		SohB protein, peptidase U7 family	OU	COG0616 Periplasmic serine proteases (ClpP class)		3.02713	1.85851	2.33712	1.65555		0.0524406	0.158744	0.0974612	0.12256	0.086818		3.02713	1.59795	1.5253e-05	4.81664	86	1.85851	0.894144	0.000367838	-0.269164		2.33712	1.22473	5.95913e-07	6.22482		1.65555	0.727311	4.61295e-05	4.33602
VP1561		Bacteriophage f237 ORF8	S			3.02502	2.22813	0.312437	0.269475		0.211293	0.639165	0.470788	0.0660156	0.0569381		3.02502	1.59695	0.00241047	2.6179	87	2.22813	1.15583	0.00478128	-0.347941		0.312437	-1.67836	2.10267e-06	5.67723		0.269475	-1.89178	8.24691e-06	5.08371
VP2130		Uncharacterized protein	S	hydrolase of alkaline phosphatase superfamily		3.01862	2.29649	2.99918	2.39465		0.0278656	0.0841158	0.0639932	0.0835741	0.0667284		3.01862	1.59389	2.36218e-05	4.62669	88	2.29649	1.19943	2.83381e-05	-0.361065		2.99918	1.58457	1.34923e-05	4.86991		2.39465	1.25982	0.000648745	3.18793
VP0966		Uncharacterized protein	S	periplasmic lipoprotein		3.01333	2.75695	5.01682	4.03202		0.0027045	0.00814955	0.00745617	0.013568	0.0109046		3.01333	1.59136	0.000161894	3.79077	89	2.75695	1.46307	0.000682886	-0.440429		5.01682	2.32677	6.16721e-06	5.20991	121	4.03202	2.0115	0.000710987	3.14814	121
VP2127		HPt domain-containing protein	T	Signal transduction histidine kinase		3.01234	1.82691	-	-		0.00363561	0.0109517	0.00664194	0	0		3.01234	1.59089	5.69552e-05	4.24447	90	1.82691	0.869406	0.0314462	-0.261717		-	-9.9	1.61466e-06	5.79192		-	-9.9	3.74348e-05	4.42672
VPA1469		Outer membrane lipoprotein	M	Outer membrane lipoprotein		3.00852	1.23078	1.62014	0.883549		0.0191955	0.05775	0.0236254	0.0310994	0.0169602		3.00852	1.58905	0.000868526	3.06122	91	1.23078	0.299571	0.0499753	-0.0901798		1.62014	0.696116	0.000371742	3.42976		0.883549	-0.178619	0.0402296	1.39545
VPA0420		LuxT	K	Transcriptional regulator		0.333118	1.81434	1.15238	0.770622		0.0546991	0.0182212	0.0992428	0.0630343	0.0421523		0.333118	-1.5859	1.29157e-06	5.88888		1.81434	0.859447	0.000159361	-0.258719		1.15238	0.20462	0.000804377	3.09454		0.770622	-0.375904	0.00144236	2.84093
VP2797	argD	Acetylornithine aminotransferase (ACOAT) (EC 2.6.1.11)	E	acetylornithine aminotransferase		0.332787	0.275704	0.131131	0.159611		0.246305	0.081967	0.0679071	0.0322982	0.0393129		0.332787	-1.58733	0.000987217	3.00559		0.275704	-1.85881	0.00118739	0.559557		0.131131	-2.93092	4.36896e-06	5.35962		0.159611	-2.64737	1.62495e-05	4.78916
VP1281	rpmI	50S ribosomal protein L35	J	Belongs to the bacterial ribosomal protein bL35 family		0.332207	0.55584	0.371257	3.20005		0.027464	0.00912374	0.0152656	0.0101962	0.0878863		0.332207	-1.58985	0.00334872	2.47512		0.55584	-0.847259	0.0213064	0.25505		0.371257	-1.42951	0.00026694	3.57359		3.20005	1.67809	0.0123588	1.90802
VP2435	deoA	Thymidine phosphorylase (EC 2.4.2.4) (TdRPase)	F	The enzymes which catalyze the reversible phosphorolysis of pyrimidine nucleosides are involved in the degradation of these compounds and in their utilization as carbon and energy sources, or in the rescue of pyrimidine bases for nucleotide synthesis		0.3314	0.423201	0.0418278	0.0310895		0.0747328	0.0247664	0.031627	0.00312591	0.00232341		0.3314	-1.59335	0.000417761	3.37907		0.423201	-1.24058	0.00116964	0.373453		0.0418278	-4.57939	2.71268e-07	6.5666		0.0310895	-5.00743	7.73624e-07	6.11147
VP1144	hisI	Histidine biosynthesis bifunctional protein HisIE [Includes: Phosphoribosyl-AMP cyclohydrolase (PRA-CH) (EC 3.5.4.19); Phosphoribosyl-ATP pyrophosphatase (PRA-PH) (EC 3.6.1.31)]	E	Histidine biosynthesis bifunctional protein HisIE		0.329476	0.323509	-	0.290647		0.00337895	0.00111328	0.00109312	0	0.00098208		0.329476	-1.60175	0.00397518	2.40064		0.323509	-1.62812	0.00898155	0.490113		-	-9.9	3.70683e-06	5.431		0.290647	-1.78266	0.00158961	2.79871
VPA0709		HAD superfamily hydrolase	S	hydrolase (HAD superfamily)		0.32879	0.613792	-	0.0551467		0.0111303	0.00365953	0.0068317	0	0.0006138		0.32879	-1.60476	0.00280297	2.55238		0.613792	-0.704178	0.0188501	0.211979		-	-9.9	3.97684e-06	5.40046		0.0551467	-4.18058	2.09008e-05	4.67984
VP0599	hscB	Co-chaperone protein HscB homolog	O	Co-chaperone involved in the maturation of iron-sulfur cluster-containing proteins. Seems to help targeting proteins to be folded toward HscA		0.328315	0.182892	0.0566229	-		0.00547178	0.00179647	0.00100075	0.000309829	0		0.328315	-1.60685	0.0010993	2.95888		0.182892	-2.45093	0.00100522	0.737804		0.0566229	-4.14247	2.00684e-07	6.69749		-	-9.9	3.00571e-06	5.52205
VP1278		Putative SpoOM-related protein	S	COG4326 Sporulation control protein		0.326238	0.935967	0.943381	0.504881		0.0590624	0.0192684	0.0552805	0.0557184	0.0298195		0.326238	-1.616	2.85688e-05	4.54411		0.935967	-0.0954704	0.0505801	0.0287394		0.943381	-0.0840872	0.0474909	1.32339		0.504881	-0.985985	0.000899463	3.04602
VP2731	pgi	Glucose-6-phosphate isomerase (GPI) (EC 5.3.1.9) (Phosphoglucose isomerase) (PGI) (Phosphohexose isomerase) (PHI)	G	Belongs to the GPI family		0.326104	0.355847	0.745946	0.789278		0.103893	0.0338799	0.0369701	0.0774987	0.0820006		0.326104	-1.6166	0.000388463	3.41065		0.355847	-1.49067	0.000812686	0.448736		0.745946	-0.422857	0.00474915	2.32338		0.789278	-0.341394	0.0398429	1.39965
VP2452	pnp	Polyribonucleotide nucleotidyltransferase (EC 2.7.7.8) (Polynucleotide phosphorylase) (PNPase)	J	Involved in mRNA degradation. Catalyzes the phosphorolysis of single-stranded polyribonucleotides processively in the 3'- to 5'-direction		0.325451	0.331218	0.173873	0.125992		0.348575	0.113444	0.115454	0.0606079	0.0439176		0.325451	-1.61949	0.000238586	3.62235		0.331218	-1.59415	0.000474928	0.479887		0.173873	-2.52389	4.45367e-07	6.35128		0.125992	-2.9886	1.07605e-06	5.96817
VP2767		Putative malate oxidoreductase	C	malic enzyme		0.325004	0.392477	0.67313	0.839852		0.153777	0.0499783	0.0603541	0.103512	0.12915		0.325004	-1.62147	2.98637e-05	4.52486		0.392477	-1.34932	0.000182862	0.406185		0.67313	-0.571044	8.47508e-05	4.07186		0.839852	-0.251793	0.0310345	1.50815
VP0036		Uncharacterized protein	S	protein conserved in bacteria		0.321738	0.449267	0.263687	0.291005		0.0917339	0.0295143	0.041213	0.0241891	0.026695		0.321738	-1.63604	3.08512e-06	5.51073		0.449267	-1.15435	3.98386e-05	0.347495		0.263687	-1.9231	2.89379e-08	7.53853		0.291005	-1.78089	2.71071e-07	6.56692
VPA1073		Putative alkaline phosphatase	P	Belongs to the alkaline phosphatase family		0.320601	1.103	0.0322846	0.254185		0.0119795	0.00384064	0.0132133	0.000386754	0.00304501		0.320601	-1.64115	5.04001e-05	4.29757		1.103	0.141427	0.0458419	-0.0425738		0.0322846	-4.95301	5.36297e-10	9.27059		0.254185	-1.97605	5.19142e-06	5.28471
VPA0813		PTS system, fructose-specific IIA/FPR component	G	COG4668 Mannitol fructose-specific phosphotransferase system, IIA domain		0.319625	0.505646	1.03128	0.382945		0.0216872	0.00693176	0.010966	0.0223656	0.008305		0.319625	-1.64555	1.94564e-05	4.71094		0.505646	-0.983801	0.000369993	0.296154		1.03128	0.0444412	0.0451196	1.34563		0.382945	-1.38479	0.000308145	3.51124
VP2180	apt	Adenine phosphoribosyltransferase (APRT) (EC 2.4.2.7)	F	Catalyzes a salvage reaction resulting in the formation of AMP, that is energically less costly than de novo synthesis		0.318798	-	0.0309988	-		0.00399794	0.00127454	0	0.000123931	0		0.318798	-1.64929	0.00408033	2.38931		-	-9.9	0.00192373	#VALUE!		0.0309988	-5.01164	9.78907e-06	5.00926		-	-9.9	6.83721e-05	4.16512
VP3068	atpC	ATP synthase epsilon chain (ATP synthase F1 sector epsilon subunit) (F-ATPase epsilon subunit)	C	Produces ATP from ADP in the presence of a proton gradient across the membrane		0.31855	0.129063	0.084063	0.0318534		0.0712972	0.0227117	0.0092018	0.00599346	0.00227106		0.31855	-1.65041	6.81036e-07	6.16683		0.129063	-2.95386	3.02423e-07	0.8892		0.084063	-3.57239	1.1589e-10	9.93596		0.0318534	-4.97241	1.75531e-10	9.75565
VP0113	yihI	Der GTPase-activating protein YihI	S	A GTPase-activating protein (GAP) that modifies Der EngA GTPase function. May play a role in ribosome biogenesis		0.31816	1.13313	-	0.0517883		0.0189634	0.0060334	0.0214879	0	0.00098208		0.31816	-1.65217	0.000875269	3.05786		1.13313	0.180308	0.133523	-0.0542783		-	-9.9	1.32287e-06	5.87848		0.0517883	-4.27123	6.68498e-06	5.1749
VP0930	menH	Putative 2-succinyl-6-hydroxy-2,4-cyclohexadiene-1-carboxylate synthase (SHCHC synthase) (EC 4.2.99.20)	H	Catalyzes a proton abstraction reaction that results in 2,5-elimination of pyruvate from 2-succinyl-5-enolpyruvyl-6- hydroxy-3-cyclohexene-1-carboxylate (SEPHCHC) and the formation of 2-succinyl-6-hydroxy-2,4-cyclohexadiene-1-carboxylate (SHCHC)		0.317759	0.205163	-	-		0.0121435	0.0038587	0.00249139	0	0		0.317759	-1.65399	0.000379439	3.42086		0.205163	-2.28516	0.000850579	0.687902		-	-9.9	1.65095e-07	6.78227		-	-9.9	8.80233e-07	6.0554
VPA0490		Putative membrane protein	M	HlyD family secretion protein		0.31714	0.695806	-	0.192779		0.00509434	0.00161562	0.00354467	0	0.00098208		0.31714	-1.65681	0.00148388	2.8286		0.695806	-0.523244	0.0465295	0.157512		-	-9.9	1.18017e-06	5.92806		0.192779	-2.37498	0.000157577	3.80251
VP2539	gshA	Glutamate--cysteine ligase (EC 6.3.2.2) (Gamma-ECS) (GCS) (Gamma-glutamylcysteine synthetase)	H	Belongs to the glutamate--cysteine ligase type 1 family. Type 1 subfamily		0.316928	0.640941	4.50843	5.0274		0.00809924	0.00256688	0.00519114	0.0365149	0.0407181		0.316928	-1.65777	0.000144206	3.84102		0.640941	-0.641736	0.00407378	0.193182		4.50843	2.17263	7.40109e-06	5.1307	136	5.0274	2.32981	0.000479958	3.3188	94
VPA0188		Immunogenic protein	S	NMT1-like family		0.31687	0.553462	0.961817	0.78286		0.0992183	0.0314393	0.0549136	0.0954298	0.077674		0.31687	-1.65804	5.04001e-05	4.29757		0.553462	-0.853443	0.0119103	0.256912		0.961817	-0.0561658	0.0465495	1.33208		0.78286	-0.353174	0.0200744	1.69736
VP1215	rsuA	Ribosomal small subunit pseudouridine synthase A (EC 5.4.99.19) (16S pseudouridylate 516 synthase) (16S rRNA pseudouridine(516) synthase) (rRNA pseudouridylate synthase A) (rRNA-uridine isomerase A)	J	Belongs to the pseudouridine synthase RsuA family		0.315863	0.361475	0.467928	0.474286		0.00852597	0.00269304	0.00308193	0.00398954	0.00404375		0.315863	-1.66263	0.000256372	3.59113		0.361475	-1.46803	0.00138402	0.441922		0.467928	-1.09564	1.97784e-05	4.70381		0.474286	-1.07617	0.00738576	2.1316
VP0328	rplU	50S ribosomal protein L21	J	This protein binds to 23S rRNA in the presence of protein L20		0.31385	0.348977	0.256274	0.260023		0.148344	0.0465579	0.0517688	0.0380168	0.038573		0.31385	-1.67185	0.00165927	2.78008		0.348977	-1.51879	0.00305263	0.457203		0.256274	-1.96424	3.50895e-05	4.45482		0.260023	-1.94329	8.21524e-05	4.08538
VP0504		UPF0246 protein VP0504	S	Belongs to the UPF0246 family		0.313637	0.557372	0.176334	0.472272		0.0596091	0.0186956	0.0332245	0.0105111	0.0281517		0.313637	-1.67283	2.36218e-05	4.62669		0.557372	-0.843287	5.75981e-05	0.253855		0.176334	-2.50362	1.36618e-09	8.86449		0.472272	-1.08231	0.000244428	3.61185
VPA1509	tdh	L-threonine 3-dehydrogenase (TDH) (EC 1.1.1.103)	C	Catalyzes the NAD( )-dependent oxidation of L-threonine to 2-amino-3-ketobutyrate		0.313206	0.353173	0.251114	0.673725		0.059761	0.0187175	0.021106	0.0150068	0.0402625		0.313206	-1.67481	7.56888e-05	4.12097		0.353173	-1.50155	1.24479e-05	0.452012		0.251114	-1.99359	4.08447e-09	8.38886		0.673725	-0.569769	0.00752139	2.1237
VP2975		Uncharacterized protein	S	hydrolases of the HAD superfamily		0.312875	0.769196	6.24755	7.69625		0.00309892	0.000969575	0.00238367	0.0193606	0.0238501		0.312875	-1.67634	0.00351521	2.45405		0.769196	-0.378576	0.103247	0.113963		6.24755	2.64329	1.80036e-05	4.74464	88	7.69625	2.94416	2.97925e-05	4.52589	56
VP0747	kdsA	2-dehydro-3-deoxyphosphooctonate aldolase (EC 2.5.1.55) (3-deoxy-D-manno-octulosonic acid 8-phosphate synthase) (KDO-8-phosphate synthase) (KDO 8-P synthase) (KDOPS) (Phospho-2-dehydro-3-deoxyoctonate aldolase)	M	Belongs to the KdsA family		0.311563	0.241592	0.730318	0.89052		0.0745027	0.0232123	0.0179993	0.0544107	0.0663462		0.311563	-1.6824	5.46322e-06	5.26255		0.241592	-2.04935	2.66881e-05	0.616917		0.730318	-0.453403	4.48812e-06	5.34794		0.89052	-0.16728	0.0581787	1.23524
VPA1680		Putative exported protein	S	DUF218 domain		0.31082	0.619477	2.92651	3.37746		0.0038698	0.00120281	0.00239725	0.011325	0.0130701		0.31082	-1.68585	0.00182814	2.73799		0.619477	-0.690878	0.031434	0.207975		2.92651	1.54918	0.000958021	3.01863		3.37746	1.75594	0.000973774	3.01154	154
VP1389		Uncharacterized protein	S			0.310005	0.811493	-	-		0.00717492	0.00222426	0.0058224	0	0		0.310005	-1.68964	0.00070833	3.14976		0.811493	-0.301349	0.0436114	0.090715		-	-9.9	1.57342e-08	7.80315		-	-9.9	5.59607e-07	6.25212
VP0508		Flavodoxin	C	Low-potential electron donor to a number of redox enzymes		0.309585	0.514359	0.812715	0.993538		0.00562285	0.00174075	0.00289216	0.00456978	0.00558652		0.309585	-1.69159	0.00185278	2.73218		0.514359	-0.959153	0.011275	0.288734		0.812715	-0.299178	0.0275484	1.5599		0.993538	-0.00935238	0.0914825	1.03866
VPA0076		Putative regulator	K	helix_turn_helix isocitrate lyase regulation		0.307555	0.642947	0.291891	0.200711		0.0720911	0.022172	0.0463507	0.0210427	0.0144695		0.307555	-1.70108	3.64484e-07	6.43832		0.642947	-0.637229	0.000118182	0.191825		0.291891	-1.7765	4.07667e-09	8.38969		0.200711	-2.31681	1.33513e-07	6.87448
VP2616		Pyridoxal phosphate homeostasis protein (PLP homeostasis protein)	S	Pyridoxal 5'-phosphate (PLP)-binding protein, which is involved in PLP homeostasis		0.306986	0.385653	0.897501	0.152716		0.00836488	0.0025679	0.00322594	0.00750749	0.00127745		0.306986	-1.70376	0.000739956	3.13079		0.385653	-1.37462	0.00795601	0.413803		0.897501	-0.156015	0.0423152	1.3735		0.152716	-2.71108	3.21249e-05	4.49316
VP0794		Phosphoenolpyruvate-protein phosphotransferase (EC 2.7.3.9) (Phosphotransferase system, enzyme I)	G	General (non sugar-specific) component of the phosphoenolpyruvate-dependent sugar phosphotransferase system (sugar PTS). This major carbohydrate active-transport system catalyzes the phosphorylation of incoming sugar substrates concomitantly with their translocation across the cell membrane. Enzyme I transfers the phosphoryl group from phosphoenolpyruvate (PEP) to the phosphoryl carrier protein (…		0.306177	0.365988	0.144176	0.0659176		0.109405	0.0334972	0.0400408	0.0157736	0.00721169		0.306177	-1.70756	2.21621e-05	4.65439		0.365988	-1.45013	2.22316e-06	0.436533		0.144176	-2.79409	9.91977e-12	11.0035		0.0659176	-3.92319	4.41772e-10	9.3548
VPA0287	groL2	60 kDa chaperonin 2 (GroEL protein 2) (Protein Cpn60 2)	O	Prevents misfolding and promotes the refolding and proper assembly of unfolded polypeptides generated under stress conditions		0.305802	0.368494	0.528204	0.460402		0.360084	0.110114	0.132689	0.190198	0.165783		0.305802	-1.70933	0.000115185	3.93861		0.368494	-1.44029	0.000235774	0.433569		0.528204	-0.920832	1.34923e-05	4.86991		0.460402	-1.11903	4.19288e-05	4.37749
VP0879	folD	Bifunctional protein FolD [Includes: Methylenetetrahydrofolate dehydrogenase (EC 1.5.1.5); Methenyltetrahydrofolate cyclohydrolase (EC 3.5.4.9)]	F	Catalyzes the oxidation of 5,10- methylenetetrahydrofolate to 5,10-methenyltetrahydrofolate and then the hydrolysis of 5,10-methenyltetrahydrofolate to 10- formyltetrahydrofolate		0.305094	0.205285	0.238564	-		0.0100057	0.00305269	0.00205403	0.00238701	0		0.305094	-1.71268	0.00208955	2.67995		0.205285	-2.2843	0.00295232	0.687643		0.238564	-2.06755	4.62884e-05	4.33453		-	-9.9	2.05934e-05	4.68627
VP3037	purK	N5-carboxyaminoimidazole ribonucleotide synthase (N5-CAIR synthase) (EC 6.3.4.18) (5-(carboxyamino)imidazole ribonucleotide synthetase)	F	Catalyzes the ATP-dependent conversion of 5- aminoimidazole ribonucleotide (AIR) and HCO(3)(-) to N5- carboxyaminoimidazole ribonucleotide (N5-CAIR)		0.302984	0.361424	0.0225347	0.116073		0.00687448	0.00208286	0.0024846	0.000154914	0.00079794		0.302984	-1.72269	0.000388028	3.41114		0.361424	-1.46824	0.00425343	0.441983		0.0225347	-5.47171	1.15802e-07	6.93628		0.116073	-3.1069	8.61147e-06	5.06492
VPA0562		Putative chemotaxis transducer	T	COG0840 Methyl-accepting chemotaxis protein		0.302815	0.816098	-	0.112522		0.063823	0.0193266	0.0520858	0	0.00718146		0.302815	-1.72349	0.000619438	3.208		0.816098	-0.293186	0.0436364	0.0882578		-	-9.9	6.1598e-07	6.21043		0.112522	-3.15173	8.9107e-06	5.05009
VPA0236		ABC transporter, periplasmic substrate-binding protein	P	ABC-type Fe3 transport system, periplasmic component		0.302575	0.721894	-	1.38698		0.0272608	0.00824842	0.0196794	0	0.0378101		0.302575	-1.72464	0.00261726	2.58215		0.721894	-0.470141	0.087082	0.141527		-	-9.9	1.76553e-06	5.75313		1.38698	0.471945	0.0570144	1.24402
VP0651	grpE	Protein GrpE (HSP-70 cofactor)	O	Participates actively in the response to hyperosmotic and heat shock by preventing the aggregation of stress-denatured proteins, in association with DnaK and GrpE. It is the nucleotide exchange factor for DnaK and may function as a thermosensor. Unfolded proteins bind initially to DnaJ		0.302449	0.437092	0.238887	0.754955		0.10067	0.0304475	0.0440019	0.0240487	0.0760011		0.302449	-1.72523	2.86958e-05	4.54218		0.437092	-1.19399	0.000273283	0.359427		0.238887	-2.0656	1.05564e-07	6.97649		0.754955	-0.405537	0.00809216	2.09194
VP0703		Uncharacterized protein	S	COG5595 Zn-ribbon-containing, possibly nucleic-acid-binding protein		0.299228	-	5.14917	7.86206		0.00342388	0.00102452	0	0.0176301	0.0269187		0.299228	-1.74068	0.00464764	2.33277		-	-9.9	0.00161582	#VALUE!		5.14917	2.36434	0.00295131	2.52998	116	7.86206	2.97491	0.00404242	2.39336	54
VP0351		Putative long-chain-fatty-acid-CoA ligase	I	COG1022 Long-chain acyl-CoA synthetases (AMP-forming)		0.298718	0.333332	1.24713	0.424416		0.036544	0.0109164	0.0121813	0.0455751	0.0155099		0.298718	-1.74314	0.000462872	3.33454		0.333332	-1.58497	0.00101574	0.477122		1.24713	0.318608	0.0136273	1.86559		0.424416	-1.23645	0.000214999	3.66756
VP2030		30S ribosomal protein S1	J	thus facilitating recognition of the initiation point. It is needed to translate mRNA with a short Shine-Dalgarno (SD) purine-rich sequence		0.297831	0.507071	0.16331	0.0878253		0.731461	0.217852	0.370903	0.119455	0.0642408		0.297831	-1.74743	0.000155054	3.80952		0.507071	-0.979739	0.000607249	0.294931		0.16331	-2.61432	1.27076e-07	6.89594		0.0878253	-3.50922	2.78595e-07	6.55503
VP2302	accA	Acetyl-coenzyme A carboxylase carboxyl transferase subunit alpha (ACCase subunit alpha) (Acetyl-CoA carboxylase carboxyltransferase subunit alpha) (EC 2.1.3.15)	I	Component of the acetyl coenzyme A carboxylase (ACC) complex. First, biotin carboxylase catalyzes the carboxylation of biotin on its carrier protein (BCCP) and then the CO(2) group is transferred by the carboxyltransferase to acetyl-CoA to form malonyl-CoA		0.297464	0.971609	0.0791038	0.103217		0.08958	0.0266468	0.0870367	0.00708612	0.00924616		0.297464	-1.74922	1.51427e-06	5.8198		0.971609	-0.0415527	0.162349	0.0125086		0.0791038	-3.66011	1.1874e-11	10.9254		0.103217	-3.27625	2.2895e-10	9.64026
VP1939		Uncharacterized protein	E	Glycine cleavage system regulatory protein		0.29721	0.409961	0.0906189	0.389676		0.0510928	0.0151853	0.020946	0.00462998	0.0199096		0.29721	-1.75044	0.00292742	2.53352		0.409961	-1.28644	0.00974615	0.387258		0.0906189	-3.46404	3.05311e-05	4.51526		0.389676	-1.35965	0.00187199	2.7277
VPA1084		Ribose ABC transporter, periplasmic D-ribose-binding protein	G	ABC-type sugar transport system, periplasmic component		0.296763	0.83092	0.184636	0.0167758		0.0292707	0.00868647	0.0243216	0.00540442	0.00049104		0.296763	-1.75262	9.05052e-05	4.04333		0.83092	-0.267218	0.0648101	0.0804407		0.184636	-2.43725	5.2946e-08	7.27617		0.0167758	-5.89747	6.61766e-08	7.1793
VP2545	oadG	Probable oxaloacetate decarboxylase gamma chain (EC 7.2.4.2)	0			0.296304	0.0425691	-	0.278973		0.00418041	0.00123867	0.000177956	0	0.00116622		0.296304	-1.75485	0.00123529	2.90823		0.0425691	-4.55405	0.000948461	1.37091		-	-9.9	4.20855e-07	6.37587		0.278973	-1.8418	0.000691393	3.16027
VP2676		PmbA protein	S	Zn-dependent proteases and their inactivated homologs		0.29488	0.48035	0.0209773	0.0865596		0.019855	0.00585485	0.00953735	0.000416504	0.00171864		0.29488	-1.7618	2.61473e-05	4.58257		0.48035	-1.05784	0.000108974	0.318442		0.0209773	-5.57503	8.81516e-11	10.0548		0.0865596	-3.53016	5.82208e-08	7.23492
VP0271	rpsH	30S ribosomal protein S8	J	One of the primary rRNA binding proteins, it binds directly to 16S rRNA central domain where it helps coordinate assembly of the platform of the 30S subunit		0.294776	0.301725	0.0714631	-		0.187542	0.0552828	0.0565861	0.0134023	0		0.294776	-1.76231	0.000530032	3.2757		0.301725	-1.7287	0.000397261	0.520389		0.0714631	-3.80666	2.5692e-07	6.5902		-	-9.9	4.41175e-07	6.35539
VPA0139		Putative PmbA-related protein	S	Putative modulator of DNA gyrase		0.294159	1.402	0.186145	0.25331		0.0430421	0.0126612	0.060345	0.00801207	0.010903		0.294159	-1.76533	0.000102687	3.98848		1.402	0.487486	0.00830447	-0.146748		0.186145	-2.4255	1.15251e-07	6.93836		0.25331	-1.98102	5.01807e-06	5.29946
VP2740	rpsF	30S ribosomal protein S6	J	Binds together with S18 to 16S ribosomal RNA		0.292957	0.388999	0.48663	0.264898		0.175253	0.0513418	0.0681733	0.0852835	0.0464242		0.292957	-1.77124	0.000782627	3.10645		0.388999	-1.36216	0.0019894	0.410052		0.48663	-1.0391	0.000104973	3.97892		0.264898	-1.91649	6.73023e-05	4.17197
VP2805	gph	Phosphoglycolate phosphatase (PGP) (PGPase) (EC 3.1.3.18)	G	Specifically catalyzes the dephosphorylation of 2- phosphoglycolate. Is involved in the dissimilation of the intracellular 2-phosphoglycolate formed during the DNA repair of 3'-phosphoglycolate ends, a major class of DNA lesions induced by oxidative stress		0.292197	0.705629	-	0.220477		0.00473275	0.00138289	0.00333956	0	0.00104346		0.292197	-1.77499	0.00196033	2.70767		0.705629	-0.503019	0.0422299	0.151424		-	-9.9	2.44714e-06	5.61134		0.220477	-2.1813	0.00036184	3.44148
VP0470	carA	Carbamoyl-phosphate synthase small chain (EC 6.3.5.5) (Carbamoyl-phosphate synthetase glutamine chain)	F	carbamoyl-phosphate synthetase glutamine chain		0.290989	0.46036	0.218398	-		0.0123456	0.00359242	0.0056834	0.00269625	0		0.290989	-1.78096	9.154e-05	4.03839		0.46036	-1.11917	0.0010051	0.336903		0.218398	-2.19497	4.1702e-08	7.37984		-	-9.9	1.99932e-08	7.69912
VP0239	tpiA	Triosephosphate isomerase (TIM) (TPI) (EC 5.3.1.1) (Triose-phosphate isomerase)	G	Involved in the gluconeogenesis. Catalyzes stereospecifically the conversion of dihydroxyacetone phosphate (DHAP) to D-glyceraldehyde-3-phosphate (G3P)		0.290748	0.338434	0.676531	0.800873		0.0917977	0.0266899	0.0310674	0.062104	0.0735182		0.290748	-1.78216	5.66984e-05	4.24643		0.338434	-1.56305	0.000432335	0.470526		0.676531	-0.563771	0.00124874	2.90353		0.800873	-0.320355	0.017903	1.74707
VP3065		Putative cyclohexadienyl dehydratase signal peptide protein	ET	belongs to the bacterial solute-binding protein 3 family		0.28944	1.44886	1.44684	0.664499		0.00576729	0.00166928	0.008356	0.00834436	0.00383236		0.28944	-1.78867	0.000461329	3.33599		1.44886	0.534918	0.075135	-0.161026		1.44684	0.532908	0.0201975	1.6947		0.664499	-0.589662	0.0356288	1.4482
VP2077		Putative maltodextrin glucosidase	G	Belongs to the glycosyl hydrolase 13 family		0.289273	0.315757	0.929643	0.420042		0.00713877	0.00206505	0.00225411	0.00663651	0.00299859		0.289273	-1.7895	0.00110953	2.95486		0.315757	-1.66311	0.00552404	0.500647		0.929643	-0.105252	0.0370996	1.43063		0.420042	-1.25139	0.000958344	3.01848
VPA1663		Putative binding protein component of ABC sugar transporter	P	ABC-type sugar transport system, periplasmic component		0.288317	0.48817	0.0474857	0.133988		0.0435197	0.0125475	0.021245	0.00206656	0.0058311		0.288317	-1.79427	0.000815145	3.08877		0.48817	-1.03454	0.00437211	0.311429		0.0474857	-4.39636	2.58211e-06	5.58803		0.133988	-2.89983	2.8278e-05	4.54855
VP0938		TetR_C_33 domain-containing protein	K	Transcriptional regulator		0.285904	1.30352	0.351665	0.27237		0.0035176	0.00100569	0.00458526	0.00123702	0.000958089		0.285904	-1.8064	0.00178648	2.748		1.30352	0.382413	0.0512547	-0.115118		0.351665	-1.50772	7.93433e-05	4.10049		0.27237	-1.87636	0.000889548	3.05083
VP1269		Uncharacterized protein	NT	Protein of unknown function (DUF3334)		0.285379	0.435525	0.276628	-		0.0115107	0.0032849	0.00501318	0.00318417	0		0.285379	-1.80905	8.43676e-05	4.07382		0.435525	-1.19917	0.000461475	0.360987		0.276628	-1.85398	2.17935e-06	5.66167		-	-9.9	1.07796e-07	6.9674
VPA0379		Putative nucleoprotein/polynucleotide-associated enzyme	S	nucleoprotein polynucleotide-associated enzyme		0.285007	0.799094	1.17724	1.00688		0.0199564	0.0056877	0.015947	0.0234935	0.0200938		0.285007	-1.81093	0.00020588	3.68639		0.799094	-0.323562	0.0137605	0.0974019		1.17724	0.235411	0.0263242	1.57965		1.00688	0.00989702	0.0910901	1.04053
VP2658	murA	UDP-N-acetylglucosamine 1-carboxyvinyltransferase (EC 2.5.1.7) (Enoylpyruvate transferase) (UDP-N-acetylglucosamine enolpyruvyl transferase) (EPT)	M	Cell wall formation. Adds enolpyruvyl to UDP-N- acetylglucosamine		0.283918	0.820623	0.494974	-		0.00575584	0.00163419	0.00472337	0.00284899	0		0.283918	-1.81645	0.00154472	2.81115		0.820623	-0.285209	0.0777299	0.0858565		0.494974	-1.01457	0.000387701	3.4115		-	-9.9	1.74408e-05	4.75843
VP0471	carB	Carbamoyl-phosphate synthase large chain (EC 6.3.5.5) (Carbamoyl-phosphate synthetase ammonia chain)	F	Carbamoyl-phosphate synthetase ammonia chain		0.282262	0.210631	0.180316	0.246492		0.181684	0.0512826	0.0382683	0.0327606	0.0447837		0.282262	-1.82489	0.000421548	3.37515		0.210631	-2.24721	0.000368294	0.676478		0.180316	-2.4714	1.88011e-06	5.72582		0.246492	-2.02039	9.39826e-06	5.02695
VPA1730	pdxH	Pyridoxine/pyridoxamine 5'-phosphate oxidase (EC 1.4.3.5) (PNP/PMP oxidase) (PNPOx) (Pyridoxal 5'-phosphate synthase)	H	Catalyzes the oxidation of either pyridoxine 5'- phosphate (PNP) or pyridoxamine 5'-phosphate (PMP) into pyridoxal 5'-phosphate (PLP)		0.281916	1.49174	0.131575	0.0211624		0.0603642	0.0170176	0.0900478	0.00794241	0.00127745		0.281916	-1.82666	1.66961e-05	4.77738		1.49174	0.576998	0.0411175	-0.173694		0.131575	-2.92604	5.70391e-09	8.24383		0.0211624	-5.56235	6.94488e-09	8.15834
VP0053		Uncharacterized protein	Q	COG2931, RTX toxins and related Ca2 -binding proteins		0.28048	-	4.0803	9.0216		0.00307599	0.000862756	0	0.012551	0.0277504		0.28048	-1.83403	0.00450245	2.34655		-	-9.9	0.00192743	#VALUE!		4.0803	2.02867	1.44992e-06	5.83866	148	9.0216	3.17338	0.00114451	2.94138	44
VP1335		Probable dihydrodipicolinate synthetase	EM	Belongs to the DapA family		0.278823	0.569942	0.210764	0.147916		0.280334	0.0781636	0.159774	0.0590844	0.0414657		0.278823	-1.84258	0.00148414	2.82853		0.569942	-0.811113	0.0142027	0.244169		0.210764	-2.2463	2.7579e-05	4.55942		0.147916	-2.75715	4.14254e-05	4.38273
VP2195	mnmC	tRNA 5-methylaminomethyl-2-thiouridine biosynthesis bifunctional protein MnmC (tRNA mnm(5)s(2)U biosynthesis bifunctional protein) [Includes: tRNA (mnm(5)s(2)U34)-methyltransferase (EC 2.1.1.61); FAD-dependent cmnm(5)s(2)U34 oxidoreductase (EC 1.5.-.-)]	J	Catalyzes the last two steps in the biosynthesis of 5- methylaminomethyl-2-thiouridine (mnm(5)s(2)U) at the wobble position (U34) in tRNA. Catalyzes the FAD-dependent demodification of cmnm(5)s(2)U34 to nm(5)s(2)U34, followed by the transfer of a methyl group from S-adenosyl-L-methionine to nm(5)s(2)U34, to form mnm(5)s(2)U34		0.278726	0.358549	0.00874329	0.0779459		0.0283489	0.00790159	0.0101645	0.000247863	0.00220968		0.278726	-1.84308	2.36218e-05	4.62669		0.358549	-1.47976	4.10627e-05	0.445451		0.00874329	-6.83761	6.27535e-10	9.20236		0.0779459	-3.68138	5.95693e-08	7.22498
VP2184		AphB/LysR family	K	Transcriptional regulator		0.276868	0.257945	0.0597986	0.304629		0.00362684	0.00100416	0.000935526	0.00021688	0.00110484		0.276868	-1.85273	0.00278509	2.55516		0.257945	-1.95486	0.00307981	0.588472		0.0597986	-4.06374	7.03937e-07	6.15247		0.304629	-1.71488	0.00118547	2.92611
VPA0535		Putative phosphomannomutase	G	Phosphoglucomutase phosphomannomutase alpha beta subunit		0.276333	0.20909	14.7487	10.7904		0.00409319	0.00113109	0.000855845	0.0603694	0.0441672		0.276333	-1.85552	0.00268383	2.57125		0.20909	-2.25781	0.00487131	0.679667		14.7487	3.88252	1.09174e-10	9.96188	36	10.7904	3.43168	0.000143339	3.84364	40
VPA0071		S-(hydroxymethyl)glutathione dehydrogenase (EC 1.1.1.284)	C	Belongs to the zinc-containing alcohol dehydrogenase family. Class-III subfamily		0.27391	0.371859	0.00793369	0.146799		0.0273366	0.00748776	0.0101654	0.00021688	0.00401298		0.27391	-1.86823	3.3412e-05	4.4761		0.371859	-1.42717	0.000161877	0.429621		0.00793369	-6.97779	3.90916e-09	8.40792		0.146799	-2.76809	5.00414e-07	6.30067
VP0404	rpoD	RNA polymerase sigma factor RpoD (Sigma-70)	K	Sigma factors are initiation factors that promote the attachment of RNA polymerase to specific initiation sites and are then released. This sigma factor is the primary sigma factor during exponential growth		0.273628	0.597549	0.364055	0.240849		0.15289	0.0418349	0.091359	0.0556601	0.0368233		0.273628	-1.86971	6.42935e-05	4.19183		0.597549	-0.742871	0.000898035	0.223626		0.364055	-1.45777	4.74707e-07	6.32357		0.240849	-2.0538	8.40404e-07	6.07551
VP0512		Peptide chain release factor 2	J	Peptide chain release factor 2 directs the termination of translation in response to the peptide chain termination codons UGA and UAA		0.272672	0.282851	0.2434	-		0.0251651	0.00686183	0.00711797	0.00612519	0		0.272672	-1.87476	0.000247761	3.60597		0.282851	-1.82189	0.000758015	0.548443		0.2434	-2.0386	1.71742e-06	5.76512		-	-9.9	2.84102e-07	6.54653
VP0068		Glutathione reductase	C	Belongs to the class-I pyridine nucleotide-disulfide oxidoreductase family		0.270497	0.29726	0.509529	0.442912		0.0578115	0.0156378	0.0171851	0.0294566	0.0256054		0.270497	-1.88632	0.000173308	3.76118		0.29726	-1.7502	0.000362754	0.526863		0.509529	-0.972764	0.000161354	3.79222		0.442912	-1.17491	0.000218177	3.66119
VPA0196		Uncharacterized protein	S	Domain of unknown function (DUF3541)		0.270043	1.30939	-	0.70646		0.00851462	0.00229932	0.011149	0	0.00601524		0.270043	-1.88874	0.000199944	3.69909		1.30939	0.3889	0.0724105	-0.117071		-	-9.9	4.76843e-09	8.32162		0.70646	-0.50132	0.0418811	1.37798
VP1710	zwf	Glucose-6-phosphate 1-dehydrogenase (G6PD) (EC 1.1.1.49)	G	Catalyzes the oxidation of glucose 6-phosphate to 6- phosphogluconolactone		0.267428	0.375012	1.68292	2.61341		0.0189381	0.00506459	0.00710203	0.0318714	0.0494932		0.267428	-1.90278	2.36218e-05	4.62669		0.375012	-1.41499	9.41538e-05	0.425955		1.68292	0.750967	0.00246571	2.60806		2.61341	1.38594	0.00416451	2.38044
VP0246	zapB	Cell division protein ZapB	D	Non-essential, abundant cell division factor that is required for proper Z-ring formation. It is recruited early to the divisome by direct interaction with FtsZ, stimulating Z-ring assembly and thereby promoting cell division earlier in the cell cycle. Its recruitment to the Z-ring requires functional FtsA or ZipA		0.2672	1.70416	0.0200587	0.198691		0.00463383	0.00123816	0.00789679	9.29486e-05	0.0009207		0.2672	-1.90401	0.000673682	3.17155		1.70416	0.769061	0.00922832	-0.23151		0.0200587	-5.63963	1.07688e-07	6.96783		0.198691	-2.3314	0.000106242	3.97371
VP2823	orn	Oligoribonuclease (EC 3.1.-.-)	A	3'-to-5' exoribonuclease specific for small oligoribonucleotides		0.266132	1.00421	1.21199	0.443267		0.00735236	0.0019567	0.00738328	0.00891097	0.00325906		0.266132	-1.90979	0.000839912	3.07577		1.00421	0.0060544	0.189529	-0.00182256		1.21199	0.277374	0.0124239	1.90574		0.443267	-1.17375	0.00119143	2.92393
VPA0585	trpB2	Tryptophan synthase beta chain 2 (EC 4.2.1.20)	E	The beta subunit is responsible for the synthesis of L- tryptophan from indole and L-serine		0.264088	0.672064	0.174048	0.348298		0.0584938	0.0154475	0.0393116	0.0101807	0.0203733		0.264088	-1.92091	3.47026e-05	4.45964		0.672064	-0.57333	0.00222533	0.172589		0.174048	-2.52244	2.67476e-11	10.5727		0.348298	-1.52161	3.57449e-05	4.44679
VP0468		Mutator MutT protein	L	Belongs to the Nudix hydrolase family		0.263737	0.437195	0.67146	0.385583		0.00496956	0.00131066	0.00217267	0.00333686	0.00191618		0.263737	-1.92283	0.00060013	3.22175		0.437195	-1.19365	0.0127019	0.359325		0.67146	-0.574626	0.00695026	2.158		0.385583	-1.37489	0.00274983	2.56069
VP1991		5-methyltetrahydropteroyltriglutamate-homocysteine methyltransferase	E	COG0620 Methionine synthase II (cobalamin-independent)		0.263434	0.415807	0.24694	0.327251		0.319119	0.0840669	0.132692	0.0788035	0.104432		0.263434	-1.92449	0.00120621	2.91858		0.415807	-1.26601	0.00472078	0.381108		0.24694	-2.01777	2.74841e-05	4.56092		0.327251	-1.61153	0.000165905	3.78014
VP0916	tig	Trigger factor (TF) (EC 5.2.1.8) (PPIase)	D	Involved in protein export. Acts as a chaperone by maintaining the newly synthesized protein in an open conformation. Functions as a peptidyl-prolyl cis-trans isomerase		0.263409	0.590542	0.257712	0.291901		0.464743	0.122417	0.274451	0.11977	0.135659		0.263409	-1.92463	5.84289e-06	5.23337		0.590542	-0.759887	9.75245e-05	0.228749		0.257712	-1.95617	4.90311e-09	8.30953		0.291901	-1.77645	2.33215e-08	7.63224
VP1873		Fumarate hydratase class I (EC 4.2.1.2)	C	Catalyzes the reversible hydration of fumarate to (S)- malate		0.257048	0.322125	0.152866	0.0607916		0.297189	0.076392	0.0957321	0.0454301	0.0180666		0.257048	-1.95989	7.06705e-05	4.15076		0.322125	-1.63431	0.000223281	0.491976		0.152866	-2.70966	8.11784e-08	7.09056		0.0607916	-4.03998	1.21937e-07	6.91386
VPA1584		UPF0319 protein VPA1584	S	Belongs to the UPF0319 family		0.255912	0.559922	0.247883	0.131938		0.0728787	0.0186505	0.0408063	0.0180654	0.00961548		0.255912	-1.96628	0.000353633	3.45145		0.559922	-0.836703	0.00517928	0.251873		0.247883	-2.01227	5.49918e-06	5.2597		0.131938	-2.92207	5.64807e-06	5.2481
VP1900		Aminotransferase (EC 2.6.1.-)	E	COG1448 Aspartate tyrosine aromatic aminotransferase		0.253879	0.316151	0.324609	0.177318		0.120731	0.030651	0.0381692	0.0391902	0.0214077		0.253879	-1.97779	0.00026855	3.57098		0.316151	-1.66131	0.000643701	0.500105		0.324609	-1.62323	3.89092e-05	4.40995		0.177318	-2.49559	3.92472e-06	5.40619
VP0051		SPOR domain-containing protein	S			0.252706	1.00759	0.573456	0.511843		0.0296927	0.00750351	0.029918	0.0170275	0.015198		0.252706	-1.98447	0.000104012	3.98292		1.00759	0.0109033	0.184662	-0.00328221		0.573456	-0.802246	0.000285827	3.5439		0.511843	-0.966226	4.87592e-05	4.31194
VPA1455		Uncharacterized protein	S	protein containing a von Willebrand factor type A (vWA) domain		0.251202	0.342168	-	0.0660776		0.0352985	0.00886706	0.012078	0	0.00233244		0.251202	-1.99308	2.66804e-06	5.57381		0.342168	-1.54722	0.00024739	0.465761		-	-9.9	1.1874e-11	10.9254		0.0660776	-3.9197	7.41272e-09	8.13002
VP2054		3-oxoacyl-(Acyl-carrier-protein) reductase	IQ	COG1028 Dehydrogenases with different specificities (related to short-chain alcohol dehydrogenases)		0.250867	0.632877	0.490287	0.72837		0.0533196	0.0133762	0.0337448	0.0261419	0.0388365		0.250867	-1.995	0.000161894	3.79077		0.632877	-0.660004	0.00370145	0.198681		0.490287	-1.0283	1.51763e-05	4.81884		0.72837	-0.457256	0.0242652	1.61502
VP0131		Heat shock protein 15	J	implicated in the recycling of the		0.249214	0.822261	-	0.45389		0.00432739	0.00107845	0.00355824	0	0.00196416		0.249214	-2.00454	0.00306036	2.51423		0.822261	-0.282331	0.115988	0.0849902		-	-9.9	2.88343e-06	5.54009		0.45389	-1.13958	0.00881581	2.05474
VPA1112	betA	Oxygen-dependent choline dehydrogenase (CDH) (CHD) (EC 1.1.99.1) (Betaine aldehyde dehydrogenase) (BADH) (EC 1.2.1.8)	C	Involved in the biosynthesis of the osmoprotectant glycine betaine. Catalyzes the oxidation of choline to betaine aldehyde and betaine aldehyde to glycine betaine at the same rate		0.248813	0.338168	2.40008	6.76034		0.00360338	0.000896568	0.00121855	0.00864839	0.0243601		0.248813	-2.00687	0.0025679	2.59042		0.338168	-1.56419	0.00536366	0.470868		2.40008	1.26308	0.000149355	3.82578		6.76034	2.7571	0.00781964	2.10681	64
VP2279		Arsenate reductase (EC 1.20.4.1)	C	COG1393 Arsenate reductase and related proteins, glutaredoxin family		0.246795	0.138424	0.0660702	0.248667		0.0474985	0.0117224	0.00657495	0.00313823	0.0118113		0.246795	-2.01862	0.00020588	3.68639		0.138424	-2.85283	0.000230133	0.858787		0.0660702	-3.91986	3.71258e-07	6.43032		0.248667	-2.00771	6.0565e-06	5.21778
VP2118		Superoxide dismutase (EC 1.15.1.1)	C	Destroys radicals which are normally produced within the cells and which are toxic to biological systems		0.246758	0.402722	0.485521	0.734531		0.0674112	0.0166343	0.027148	0.0327295	0.0495156		0.246758	-2.01883	0.000306454	3.51364		0.402722	-1.31214	0.000994141	0.394995		0.485521	-1.04239	5.83606e-05	4.23388		0.734531	-0.445105	0.0290908	1.53624
VPA1739		Oligopeptide ABC transporter, periplasmic oligopeptide-binding protein	E	Bacterial extracellular solute-binding proteins, family 5 Middle		0.246139	0.335876	0.778362	0.791301		0.0127712	0.0031435	0.00428955	0.00994065	0.0101059		0.246139	-2.02246	5.32072e-05	4.27403		0.335876	-1.574	0.000387383	0.473822		0.778362	-0.361487	0.0187517	1.72696		0.791301	-0.337702	0.0519836	1.28413
VP2461	glmM	Phosphoglucosamine mutase (EC 5.4.2.10)	G	Catalyzes the conversion of glucosamine-6-phosphate to glucosamine-1-phosphate		0.241824	0.657755	0.0744826	0.584678		0.0639888	0.015474	0.0420889	0.00476606	0.0374128		0.241824	-2.04797	1.99598e-05	4.69984		0.657755	-0.604378	0.00111561	0.181936		0.0744826	-3.74695	4.90011e-09	8.30979		0.584678	-0.774287	0.0182061	1.73978
VPA1170		Molybdopterin molybdenumtransferase (EC 2.10.1.1)	H	molybdopterin biosynthesis		0.241747	0.382089	-	0.100352		0.0232425	0.00561879	0.00888071	0	0.00233244		0.241747	-2.04843	5.46322e-06	5.26255		0.382089	-1.38802	6.902e-05	0.417835		-	-9.9	9.89065e-11	10.0048		0.100352	-3.31685	1.15835e-07	6.93616
VP1617		UPF0234 protein VP1617	S	Belongs to the UPF0234 family		0.240512	2.17233	0.146262	0.127903		0.0552926	0.0132985	0.120114	0.0080872	0.0070721		0.240512	-2.05582	3.03495e-06	5.51785		2.17233	1.11924	0.00115795	-0.336926		0.146262	-2.77337	4.17451e-09	8.37939		0.127903	-2.96687	1.99932e-08	7.69912
VPA1448		Uncharacterized protein	S			0.240438	-	1.17093	2.49691		0.0167108	0.0040179	0	0.0195671	0.0417253		0.240438	-2.05626	0.00117747	2.92905		-	-9.9	0.000497841	#VALUE!		1.17093	0.227652	0.0195283	1.70934		2.49691	1.32014	0.0131745	1.88027
VP0264	rplP	50S ribosomal protein L16	J	Binds 23S rRNA and is also seen to make contacts with the A and possibly P site tRNAs		0.238838	0.200037	0.108418	0.194934		0.253547	0.0605567	0.0507188	0.027489	0.0494249		0.238838	-2.06589	0.000835039	3.07829		0.200037	-2.32166	0.000902228	0.698889		0.108418	-3.20532	4.29286e-06	5.36725		0.194934	-2.35894	2.58967e-05	4.58676
VPA1135		Putative acetyltransferase	S	Maltose acetyltransferase		0.237123	-	0.383471	-		0.00318362	0.000754912	0	0.00122083	0		0.237123	-2.07629	0.00450245	2.34655		-	-9.9	0.00263457	#VALUE!		0.383471	-1.38281	0.000435363	3.36115		-	-9.9	0.000110313	3.95737
VPA1162		Response regulator	T	COG0784 FOG CheY-like receiver		0.236664	1.01153	-	-		0.00272762	0.000645529	0.00275907	0	0		0.236664	-2.07909	0.00723071	2.14082		1.01153	0.0165376	0.187781	-0.00497831		-	-9.9	1.95194e-05	4.70953		-	-9.9	0.000286986	3.54214
VP2275		Bacterioferritin comigratory protein	O	COG1225 Peroxiredoxin		0.236533	0.318599	0.15661	-		0.00918428	0.00217239	0.0029261	0.00143835	0		0.236533	-2.07989	3.47325e-05	4.45926		0.318599	-1.65019	0.00113401	0.496756		0.15661	-2.67476	3.22181e-09	8.4919		-	-9.9	5.65439e-08	7.24761
VPA1149		Peripla_BP_6 domain-containing protein	E	Periplasmic binding protein		0.236092	0.358987	0.464795	0.242386		0.0400907	0.00946508	0.0143921	0.018634	0.00971741		0.236092	-2.08258	0.000151548	3.81945		0.358987	-1.47799	0.000415048	0.444921		0.464795	-1.10533	8.43718e-06	5.0738		0.242386	-2.04462	1.07834e-05	4.96724
VP0516		Oxidoreductase Tas, aldo/keto reductase family	C	oxidoreductases (related to aryl-alcohol dehydrogenases)		0.233251	0.469391	2.51509	2.05434		0.00992194	0.0023143	0.00465727	0.0249546	0.020383		0.233251	-2.10005	0.000188029	3.72577		0.469391	-1.09114	0.000768362	0.328465		2.51509	1.33061	9.17445e-06	5.03742		2.05434	1.03867	0.0160044	1.79576
VPA0752		Glutathione S-transferase-related protein	S	relative of glutathione S-transferase, MAPEG superfamily		0.232964	0.160041	-	0.191978		0.00415641	0.000968293	0.000665198	0	0.00079794		0.232964	-2.10182	0.00389559	2.40943		0.160041	-2.64348	0.00406887	0.795767		-	-9.9	1.08917e-05	4.9629		0.191978	-2.38098	0.000535543	3.27121
VP2783		Peptidyl-prolyl cis-trans isomerase (EC 5.2.1.8)	G	COG1047 FKBP-type peptidyl-prolyl cis-trans isomerases 2		0.232568	0.199538	0.420245	0.0621769		0.0552973	0.0128604	0.0110339	0.0232384	0.00343822		0.232568	-2.10428	0.0009851	3.00652		0.199538	-2.32527	0.00118199	0.699975		0.420245	-1.2507	0.000223696	3.65034		0.0621769	-4.00748	1.39721e-05	4.85474
VP0850	sucD	Succinate--CoA ligase [ADP-forming] subunit alpha (EC 6.2.1.5) (Succinyl-CoA synthetase subunit alpha) (SCS-alpha)	C	Succinyl-CoA synthetase functions in the citric acid cycle (TCA), coupling the hydrolysis of succinyl-CoA to the synthesis of either ATP or GTP and thus represents the only step of substrate-level phosphorylation in the TCA. The alpha subunit of the enzyme binds the substrates coenzyme A and phosphate, while succinate binding and nucleotide specificity is provided by the beta subunit		0.231772	0.275381	0.078102	0.0502099		0.39709	0.0920345	0.109351	0.0310135	0.0199378		0.231772	-2.10922	3.12958e-05	4.50451		0.275381	-1.8605	6.47901e-05	0.560066		0.078102	-3.6785	1.00577e-08	7.9975		0.0502099	-4.31589	2.83769e-08	7.54704
VP1948		Elongation factor P-like protein	J	COG0231 Translation elongation factor P (EF-P) translation initiation factor 5A (eIF-5A)		0.231047	0.431631	0.0035039	0.0386745		0.0618967	0.014301	0.0267165	0.00021688	0.00239382		0.231047	-2.11374	3.96374e-05	4.40189		0.431631	-1.21213	1.93624e-05	0.364887		0.0035039	-8.15682	6.10729e-11	10.2142		0.0386745	-4.69247	1.54133e-09	8.8121
VP2627		Probable Fe(2+)-trafficking protein	C	Could be a mediator in iron transactions between iron acquisition and iron-requiring processes, such as synthesis and or repair of Fe-S clusters in biosynthetic enzymes		0.228575	0.845578	0.257708	0.0984606		0.0324356	0.00741398	0.0274268	0.00835892	0.00319363		0.228575	-2.12926	0.000234468	3.62992		0.845578	-0.24199	0.0758871	0.0728464		0.257708	-1.95619	4.13068e-06	5.38398		0.0984606	-3.34431	4.29491e-06	5.36705
VP2278		Putative beta-barrel assembly-enhancing protease (EC 3.4.-.-)	S	Functions as both a chaperone and a metalloprotease. Maintains the integrity of the outer membrane by promoting either the assembly or the elimination of outer membrane proteins, depending on their folding state		0.228268	-	0.49164	0.264001		0.00873466	0.00199384	0	0.00429431	0.00230596		0.228268	-2.1312	0.00026855	3.57098		-	-9.9	0.000168457	#VALUE!		0.49164	-1.02432	9.00142e-05	4.04569		0.264001	-1.92139	2.74081e-05	4.56212
VP2335		UPF0253 protein VP2335	S	Uncharacterised protein family (UPF0253)		0.224499	0.727001	-	1.40552		0.00384303	0.000862756	0.00279389	0	0.00540144		0.224499	-2.15522	0.00181981	2.73997		0.727001	-0.45997	0.0770667	0.138465		-	-9.9	5.28819e-07	6.27669		1.40552	0.4911	0.0553304	1.25704
VP0077		Ferritin (EC 1.16.3.2)	P	Iron-storage protein		0.222823	0.611709	0.477696	0.388783		0.082029	0.018278	0.0501778	0.0391849	0.0318914		0.222823	-2.16603	2.89918e-06	5.53772		0.611709	-0.709084	0.00244752	0.213455		0.477696	-1.06584	7.61317e-07	6.11843		0.388783	-1.36296	4.30162e-05	4.36637
VP1645		Uncharacterized protein	S	protein conserved in bacteria		0.220621	0.324177	0.112399	0.486715		0.0213926	0.00471966	0.006935	0.0024045	0.0104121		0.220621	-2.18036	9.34502e-06	5.02942		0.324177	-1.62515	6.06464e-05	0.489218		0.112399	-3.1533	1.02633e-09	8.98871		0.486715	-1.03885	0.000560134	3.25171
VP0743	prfA	Peptide chain release factor 1 (RF-1)	J	Peptide chain release factor 1 directs the termination of translation in response to the peptide chain termination codons UAG and UAA		0.219853	0.409233	0.547642	0.78896		0.0351871	0.00773598	0.0143997	0.01927	0.0277612		0.219853	-2.18539	3.19339e-06	5.49575		0.409233	-1.28901	1.32219e-05	0.388029		0.547642	-0.868694	8.73151e-06	5.05891		0.78896	-0.341976	0.0481478	1.31742
VPA0083		4-hydroxy-2-oxoglutarate aldolase/2-deydro-3-deoxyphosphogluconate aldolase	G	COG0800 2-keto-3-deoxy-6-phosphogluconate aldolase		0.217537	0.978543	0.428107	0.253367		0.00453772	0.000987122	0.00444035	0.00194263	0.00114971		0.217537	-2.20067	0.000434799	3.36171		0.978543	-0.0312933	0.177596	0.00942021		0.428107	-1.22396	0.000525429	3.27949		0.253367	-1.9807	0.000262014	3.58168
VPA1204		Acetyl-CoA acetyltransferase	I	Belongs to the thiolase family		0.217354	0.248547	0.0524026	0.0308209		0.139143	0.0302433	0.0345835	0.00729144	0.0042885		0.217354	-2.20188	0.00286661	2.54263		0.248547	-2.00841	0.00522441	0.604592		0.0524026	-4.25422	3.49485e-05	4.45657		0.0308209	-5.01995	6.81654e-05	4.16644
VPA0246		Peptidase_M14 domain-containing protein	E	Zn_pept		0.216822	0.0878143	0.860576	0.560425		0.0375089	0.00813277	0.00329382	0.0322793	0.0210209		0.216822	-2.20541	0.000122466	3.91199		0.0878143	-3.5094	0.000118443	1.05643		0.860576	-0.216626	0.025082	1.60064		0.560425	-0.835406	0.00288069	2.5405
VP0730		Putative hemolysin	P	Mg2 and Co2 transporter CorC		0.21624	0.0928209	0.188715	0.0390746		0.0251335	0.00543487	0.00233291	0.00474305	0.00098208		0.21624	-2.20929	6.36809e-05	4.19599		0.0928209	-3.42941	1.73226e-05	1.03235		0.188715	-2.40572	2.44042e-08	7.61254		0.0390746	-4.67762	5.60719e-09	8.25125
VPA1740		Peptidase_M14 domain-containing protein	E	Zinc carboxypeptidase		0.216121	0.450946	0.681832	0.222646		0.0121301	0.00262157	0.00547002	0.00827069	0.00270072		0.216121	-2.21009	0.000504837	3.29685		0.450946	-1.14897	0.0123296	0.345875		0.681832	-0.552511	0.0220217	1.65715		0.222646	-2.16717	0.000148794	3.82741
VP0497	grcA	Autonomous glycyl radical cofactor	S	Acts as a radical domain for damaged PFL and possibly other radical proteins		0.211977	0.13236	0.0871173	0.100654		0.0331374	0.00702436	0.00438606	0.00288684	0.0033354		0.211977	-2.23802	0.000984186	3.00692		0.13236	-2.91747	0.000962838	0.878244		0.0871173	-3.5209	7.35364e-06	5.1335		0.100654	-3.31253	2.08212e-05	4.6815
VP2039		Pyruvate kinase (EC 2.7.1.40)	G	Belongs to the pyruvate kinase family		0.211837	0.497386	0.130308	0.0699838		0.0401578	0.0085069	0.0199739	0.0052329	0.0028104		0.211837	-2.23898	0.000161894	3.79077		0.497386	-1.00756	0.00138402	0.303307		0.130308	-2.94	4.33395e-07	6.36312		0.0699838	-3.83684	1.31475e-06	5.88116
VPA0468		Prolyl endopeptidase	E	Prolyl endopeptidase		0.211209	-	3.22315	3.47534		0.008844	0.00186794	0	0.0285056	0.0307359		0.211209	-2.24325	0.000117983	3.92818		-	-9.9	8.30897e-05	#VALUE!		3.22315	1.68847	7.47217e-07	6.12655	190	3.47534	1.79715	0.00390274	2.40863	150
VP2804	trpS	Tryptophan--tRNA ligase (EC 6.1.1.2) (Tryptophanyl-tRNA synthetase) (TrpRS)	J	Tryptophanyl-tRNA synthetase		0.210711	0.931936	-	-		0.0138019	0.00290821	0.0128625	0	0		0.210711	-2.24666	7.90195e-05	4.10227		0.931936	-0.101698	0.136803	0.0306141		-	-9.9	2.62908e-08	7.5802		-	-9.9	1.83488e-07	6.73639
VPA1030		Uncharacterized protein	S	protein conserved in bacteria		0.209964	0.718197	0.463396	0.862107		0.00358688	0.000753117	0.00257609	0.00166215	0.00309228		0.209964	-2.25179	0.00168071	2.77451		0.718197	-0.477548	0.0546988	0.143756		0.463396	-1.10968	0.000484736	3.31449		0.862107	-0.214061	0.0738379	1.13172
VP0709		Trehalose operon repressor	K	Trehalose repressor		0.206089	0.181203	0.00924492	0.321346		0.0368647	0.0075974	0.00668001	0.000340811	0.0118463		0.206089	-2.27866	0.000331767	3.47917		0.181203	-2.46432	0.000471044	0.741834		0.00924492	-6.75712	6.24835e-07	6.20423		0.321346	-1.6378	0.000771618	3.1126
VP0428	cpdA	3',5'-cyclic adenosine monophosphate phosphodiesterase CpdA (3',5'-cyclic AMP phosphodiesterase) (cAMP phosphodiesterase) (EC 3.1.4.53)	S	Hydrolyzes cAMP to 5'-AMP. Plays an important regulatory role in modulating the intracellular concentration of cAMP, thereby influencing cAMP-dependent processes		0.205954	0.211853	-	-		0.00671583	0.00138315	0.00142277	0	0		0.205954	-2.27961	0.000799423	3.09722		0.211853	-2.23887	0.00132437	0.673966		-	-9.9	1.48445e-06	5.82843		-	-9.9	9.38277e-06	5.02767
VP0393		Uncharacterized protein	S			0.205086	0.146538	0.000368255	-		0.0841343	0.0172547	0.0123289	3.09829e-05	0		0.205086	-2.2857	1.31927e-05	4.87967		0.146538	-2.77065	3.71276e-05	0.83405		0.000368255	-11.407	1.16782e-09	8.93262		-	-9.9	5.89765e-09	8.22932
VP1063	nadA	Quinolinate synthase A (EC 2.5.1.72)	H	Catalyzes the condensation of iminoaspartate with dihydroxyacetone phosphate to form quinolinate		0.205024	0.0840012	0.0642588	-		0.0112073	0.00229778	0.000941429	0.000720169	0		0.205024	-2.28613	9.07289e-05	4.04225		0.0840012	-3.57345	0.000137941	1.07571		0.0642588	-3.95996	6.64248e-08	7.17767		-	-9.9	2.57229e-07	6.58968
VP2777		Uncharacterized protein	S	protein conserved in bacteria		0.204422	0.503185	0.00424788	0.0883623		0.0145875	0.00298199	0.00734019	6.19657e-05	0.00128898		0.204422	-2.29038	4.49566e-05	4.34721		0.503185	-0.990839	0.00253529	0.298272		0.00424788	-7.87904	1.22507e-09	8.91184		0.0883623	-3.50043	2.22581e-07	6.65251
VP0800	ligA	DNA ligase (EC 6.5.1.2) (Polydeoxyribonucleotide synthase [NAD(+)])	L	DNA ligase that catalyzes the formation of phosphodiester linkages between 5'-phosphoryl and 3'-hydroxyl groups in double-stranded DNA using NAD as a coenzyme and as the energy source for the reaction. It is essential for DNA replication and repair of damaged DNA		0.203245	0.144168	0.0583457	-		0.020755	0.00421835	0.00299221	0.00121096	0		0.203245	-2.29871	2.5038e-06	5.6014		0.144168	-2.79418	4.42052e-05	0.841131		0.0583457	-4.09923	5.23951e-11	10.2807		-	-9.9	4.99622e-10	9.30136
VP2248		Flagellar motor switch protein FliG	N	FliG is one of three proteins (FliG, FliN, FliM) that forms the rotor-mounted switch complex (C ring), located at the base of the basal body. This complex interacts with the CheY and CheZ chemotaxis proteins, in addition to contacting components of the motor that determine the direction of flagellar rotation		0.202542	0.136163	0.455512	0.253246		0.00479211	0.000970601	0.000652507	0.00218286	0.00121358		0.202542	-2.30371	0.00117948	2.92831		0.136163	-2.87659	0.0014202	0.865941		0.455512	-1.13444	0.00182281	2.73926		0.253246	-1.98139	0.000415418	3.38151
VP3036	purE	N5-carboxyaminoimidazole ribonucleotide mutase (N5-CAIR mutase) (EC 5.4.99.18) (5-(carboxyamino)imidazole ribonucleotide mutase)	F	Catalyzes the conversion of N5-carboxyaminoimidazole ribonucleotide (N5-CAIR) to 4-carboxy-5-aminoimidazole ribonucleotide (CAIR)		0.201578	0.5557	1.08765	-		0.00320238	0.000645529	0.00177956	0.00348308	0		0.201578	-2.31059	0.0031425	2.50272		0.5557	-0.847621	0.0554483	0.255159		1.08765	0.121218	0.05047	1.29697		-	-9.9	8.57947e-05	4.06654
VP0346	leuA	2-isopropylmalate synthase (EC 2.3.3.13) (Alpha-IPM synthase) (Alpha-isopropylmalate synthase)	E	Catalyzes the condensation of the acetyl group of acetyl-CoA with 3-methyl-2-oxobutanoate (2-oxoisovalerate) to form 3-carboxy-3-hydroxy-4-methylpentanoate (2-isopropylmalate)		0.19829	0.28781	0.804931	-		0.00379806	0.000753117	0.00109312	0.00305718	0		0.19829	-2.33432	0.00141103	2.85047		0.28781	-1.79681	0.00413837	0.540894		0.804931	-0.313064	0.035301	1.45221		-	-9.9	2.00946e-05	4.69692
VP2578		RNA polymerase sigma factor	K	Belongs to the sigma-70 factor family. ECF subfamily		0.197569	0.077622	-	-		0.003821	0.000754912	0.000296594	0	0		0.197569	-2.33957	0.0012616	2.89908		0.077622	-3.68739	0.00122697	1.11001		-	-9.9	2.71896e-07	6.5656		-	-9.9	1.6284e-05	4.78824
VP0358		Transcriptional regulator, DeoR family	K	COG1349 Transcriptional regulators of sugar metabolism		0.197238	0.673825	0.719239	0.901392		0.00882565	0.00174075	0.00594694	0.00634775	0.00795537		0.197238	-2.34199	0.000122883	3.91051		0.673825	-0.569555	0.0184386	0.171453		0.719239	-0.475457	0.00260393	2.58437		0.901392	-0.149774	0.0742125	1.12952
VP1798		VOC domain-containing protein	S	Glyoxalase-like domain		0.196864	0.181342	0.0988268	-		0.0171448	0.0033752	0.00310908	0.00169436	0		0.196864	-2.34473	3.69982e-06	5.43182		0.181342	-2.46321	1.24479e-05	0.741501		0.0988268	-3.33895	6.27535e-10	9.20236		-	-9.9	1.50271e-09	8.82313
VP0828		N-acetylglucosamine repressor	K	COG1940 Transcriptional regulator sugar kinase		0.195518	0.081483	0.377536	0.197442		0.0203837	0.00398538	0.00166093	0.00769559	0.0040246		0.195518	-2.35463	2.22013e-06	5.65362		0.081483	-3.61736	1.27237e-05	1.08893		0.377536	-1.40531	2.60414e-05	4.58434		0.197442	-2.3405	9.64638e-07	6.01564
VP0109	engB	Probable GTP-binding protein EngB	D	Necessary for normal cell division and for the maintenance of normal septation		0.195402	0.626646	0.22524	0.084394		0.00872764	0.0017054	0.00546914	0.00196581	0.00073656		0.195402	-2.35548	0.000351539	3.45403		0.626646	-0.674278	0.027428	0.202978		0.22524	-2.15046	7.89705e-06	5.10254		0.084394	-3.56672	8.22826e-06	5.08469
VP2466	greA	Transcription elongation factor GreA (Transcript cleavage factor GreA)	K	Necessary for efficient RNA polymerase transcription elongation past template-encoded arresting sites. The arresting sites in DNA have the property of trapping a certain fraction of elongating RNA polymerases that pass through, resulting in locked ternary complexes. Cleavage of the nascent transcript by cleavage factors such as GreA or GreB allows the resumption of elongation from the new 3'termi…		0.194794	0.721049	0.406887	0.161153		0.0633148	0.0123333	0.0456531	0.025762	0.0102034		0.194794	-2.35998	2.26714e-05	4.64452		0.721049	-0.47183	0.00266254	0.142035		0.406887	-1.2973	4.63819e-07	6.33365		0.161153	-2.6335	8.27414e-08	7.08228
VPA0988		Regulator of nucleoside diphosphate kinase	K	Rnk N-terminus		0.19442	0.388945	0.168346	0.45199		0.0113489	0.00220645	0.00441409	0.00191053	0.00512958		0.19442	-2.36275	0.000331767	3.47917		0.388945	-1.36236	0.00140477	0.410112		0.168346	-2.5705	1.10008e-06	5.95857		0.45199	-1.14564	0.00203116	2.69226
VP1021		Uncharacterized protein	S	Protein of unknown function (DUF2498)		0.190974	0.602636	6.65856	8.17795		0.00837066	0.00159858	0.00504447	0.0557365	0.0684548		0.190974	-2.38855	0.000309687	3.50908		0.602636	-0.73064	0.017086	0.219945		6.65856	2.73521	5.04704e-07	6.29696	80	8.17795	3.03174	0.00132618	2.8774	53
VP2262		TyrA protein	P	iron-dependent peroxidase		0.190353	0.317659	0.411531	0.2167		0.0224615	0.00427561	0.00713508	0.00924359	0.0048674		0.190353	-2.39325	0.000869696	3.06063		0.317659	-1.65445	0.00249726	0.498039		0.411531	-1.28093	0.00049535	3.30509		0.2167	-2.20623	7.32929e-05	4.13494
VP1842		RelB protein	S	RelB antitoxin		0.189981	0.525479	-	0.325158		0.00320909	0.000609666	0.00168631	0	0.00104346		0.189981	-2.39607	0.00196326	2.70702		0.525479	-0.928296	0.018783	0.279445		-	-9.9	8.79456e-07	6.05579		0.325158	-1.62079	0.00219853	2.65787
VP0597		Iron-sulfur cluster assembly scaffold protein IscU	C	A scaffold on which IscS assembles Fe-S clusters. It is likely that Fe-S cluster coordination is flexible as the role of this complex is to build and then hand off Fe-S clusters		0.189873	0.230626	0.223157	0.277425		0.0883233	0.0167702	0.0203697	0.01971	0.0245031		0.189873	-2.39689	1.62982e-05	4.78786		0.230626	-2.11637	3.75521e-05	0.637091		0.223157	-2.16387	1.95601e-08	7.70863		0.277425	-1.84983	4.66914e-07	6.33076
VP2656		Uncharacterized protein	J	translation initiation inhibitor, yjgF family		0.18713	0.150033	0.17391	0.120608		0.0654211	0.0122423	0.00981535	0.0113774	0.0078903		0.18713	-2.41789	0.0001597	3.7967		0.150033	-2.73664	0.000235151	0.823812		0.17391	-2.52359	7.92604e-07	6.10094		0.120608	-3.0516	1.63086e-06	5.78758
VP0481		Glutamate synthase, small subunit	C	COG0493 NADPH-dependent glutamate synthase beta chain and related oxidoreductases		0.185988	0.570576	0.32278	0.082075		0.0116733	0.0021711	0.00666053	0.00376792	0.000958089		0.185988	-2.42672	0.000172189	3.764		0.570576	-0.809509	0.00399154	0.243686		0.32278	-1.63138	1.57767e-05	4.80198		0.082075	-3.60691	2.02169e-06	5.69429
VP1196		Putative ABC transporter, periplasmic substrate-binding protein	S	transport system periplasmic component		0.184591	0.651217	1.54393	2.34165		0.00680541	0.00125622	0.0044318	0.0105071	0.0159359		0.184591	-2.43759	0.000124077	3.90631		0.651217	-0.61879	0.026792	0.186274		1.54393	0.62661	2.15564e-05	4.66642		2.34165	1.22752	0.000564464	3.24836
VP1504		ABC transporter, ATP-binding protein	S	COG0488 ATPase components of ABC transporters with duplicated ATPase domains		0.183505	0.035034	0.178892	1.57955		0.00488579	0.000896568	0.000171169	0.000874028	0.00771737		0.183505	-2.44611	0.0014386	2.84206		0.035034	-4.8351	0.00108383	1.45551		0.178892	-2.48284	1.23671e-05	4.90773		1.57955	0.659516	0.0386199	1.41319
VP0070		Oligopeptidase A	E	COG0339 Zn-dependent oligopeptidases		0.181375	0.241341	1.09705	0.767075		0.158706	0.0287854	0.0383023	0.174108	0.121739		0.181375	-2.46295	0.000218075	3.66139		0.241341	-2.05086	0.000515502	0.617369		1.09705	0.133629	0.0241765	1.61661		0.767075	-0.38256	0.0170277	1.76885
VP2911		DNA-binding protein HU-2	L	Histone-like DNA-binding protein which is capable of wrapping DNA to stabilize it, and thus to prevent its denaturation under extreme environmental conditions		0.180955	0.673299	0.254678	0.0920712		0.0923	0.0167022	0.0621455	0.0235067	0.00849817		0.180955	-2.4663	6.65313e-05	4.17697		0.673299	-0.57068	0.0087044	0.171792		0.254678	-1.97326	2.51895e-07	6.59878		0.0920712	-3.44111	1.61051e-07	6.79304
VP0687		Geranyltranstransferase	H	Belongs to the FPP GGPP synthase family		0.180745	0.486135	0.0437706	-		0.00883592	0.00159704	0.00429545	0.000386754	0		0.180745	-2.46798	6.66981e-05	4.17589		0.486135	-1.04057	0.00108383	0.313243		0.0437706	-4.51389	1.11565e-08	7.95247		-	-9.9	1.49194e-07	6.82625
VP2026	pyrF	Orotidine 5'-phosphate decarboxylase (EC 4.1.1.23) (OMP decarboxylase) (OMPDCase) (OMPdecase)	F	Catalyzes the decarboxylation of orotidine 5'- monophosphate (OMP) to uridine 5'-monophosphate (UMP)		0.180614	0.215012	0.109713	0.0450188		0.0312136	0.00563762	0.0067113	0.00342452	0.0014052		0.180614	-2.46902	5.68192e-05	4.2455		0.215012	-2.21751	0.000137941	0.667538		0.109713	-3.1882	7.66187e-08	7.11567		0.0450188	-4.47333	2.28902e-07	6.64035
VP2154		Uncharacterized protein	S	protein conserved in bacteria		0.179832	0.392567	-	-		0.0186739	0.00335816	0.00733075	0	0		0.179832	-2.47528	0.000199944	3.69909		0.392567	-1.34899	0.00107028	0.406086		-	-9.9	2.68045e-07	6.57179		-	-9.9	1.01573e-06	5.99322
VPA0916		UPF0181 protein VPA0916	S	Belongs to the UPF0181 family		0.179471	0.142743	0.0985412	0.209637		0.0406301	0.00729192	0.00579967	0.00400374	0.0085176		0.179471	-2.47818	0.00151075	2.82081		0.142743	-2.80851	0.00222077	0.845445		0.0985412	-3.34313	2.64977e-05	4.57679		0.209637	-2.25403	0.000147358	3.83163
VP2583		tRNA-modifying protein YgfZ	J	Folate-binding protein involved in regulating the level of ATP-DnaA and in the modification of some tRNAs. It is probably a key factor in regulatory networks that act via tRNA modification, such as initiation of chromosomal replication		0.178474	0.400004	0.819096	0.622128		0.017113	0.00305423	0.00684528	0.0140172	0.0106465		0.178474	-2.48621	3.21081e-05	4.49339		0.400004	-1.32191	0.000232597	0.397935		0.819096	-0.287896	0.000707683	3.15016		0.622128	-0.684717	0.00506064	2.29579
VPA0298		PTS system, fructose-specific IIA component	G	COG1762 Phosphotransferase system mannitol fructose-specific IIA domain (Ntr-type)		0.177412	0.373731	0.208834	-		0.00971592	0.00172372	0.00363114	0.00202901	0		0.177412	-2.49483	0.000172189	3.764		0.373731	-1.41993	0.00344221	0.427441		0.208834	-2.25957	2.24536e-06	5.64871		-	-9.9	1.01003e-06	5.99567
VP2226		CheW-like domain-containing protein	NT	Two component signalling adaptor domain		0.177181	0.124363	-	-		0.00344091	0.000609666	0.000427922	0	0		0.177181	-2.4967	0.00204444	2.68943		0.124363	-3.00737	0.00326048	0.905309		-	-9.9	2.38096e-06	5.62325		-	-9.9	5.49203e-05	4.26027
VP0130	hslO	33 kDa chaperonin (Heat shock protein 33 homolog) (HSP33)	O	Redox regulated molecular chaperone. Protects both thermally unfolding and oxidatively damaged proteins from irreversible aggregation. Plays an important role in the bacterial defense system toward oxidative stress		0.176364	0.370331	0.337946	1.48504		0.029644	0.00522815	0.0109781	0.0100181	0.0440225		0.176364	-2.50337	2.37711e-05	4.62395		0.370331	-1.43311	0.000702315	0.43141		0.337946	-1.56514	1.04051e-06	5.98275		1.48504	0.5705	0.0447637	1.34907
VPA1498		L-lactate permease	C	L-lactate permease		0.174628	-	7.85015	4.43895		0.00451805	0.00078898	0	0.0354674	0.0200554		0.174628	-2.51764	0.00128091	2.89248		-	-9.9	0.000954173	#VALUE!		7.85015	2.97272	5.08234e-09	8.29394	65	4.43895	2.15022	0.000292379	3.53405	106
VP2874		Sensor histidine kinase	T	PhoQ Sensor		0.174201	0.206225	-	-		0.0624997	0.0108875	0.012889	0	0		0.174201	-2.52117	0.000496747	3.30386		0.206225	-2.27771	0.000928208	0.685659		-	-9.9	1.22486e-06	5.91191		-	-9.9	3.49069e-06	5.45709
VPA1350		Uncharacterized protein	S			0.173882	0.834678	0.35066	1.34325		0.0281638	0.00489718	0.0235077	0.00987591	0.037831		0.173882	-2.52382	0.000121762	3.91449		0.834678	-0.260708	0.068374	0.0784809		0.35066	-1.51185	2.1367e-05	4.67026		1.34325	0.425728	0.0568416	1.24533
VP0797		Cysteine synthase (EC 2.5.1.47)	E	Belongs to the cysteine synthase cystathionine beta- synthase family		0.173426	0.279614	0.256283	0.13281		0.143969	0.0249679	0.0402557	0.0368966	0.0191205		0.173426	-2.52761	0.000112406	3.94921		0.279614	-1.83849	0.000361865	0.553441		0.256283	-1.96419	3.74954e-06	5.42602		0.13281	-2.91256	1.33017e-06	5.87609
VP2926	rplK	50S ribosomal protein L11	J	Forms part of the ribosomal stalk which helps the ribosome interact with GTP-bound translation factors		0.170553	0.170857	0.0580541	0.184878		0.239433	0.0408359	0.0409088	0.0139	0.0442658		0.170553	-2.55171	0.000326586	3.486		0.170857	-2.54914	0.000554571	0.767367		0.0580541	-4.10646	1.46258e-06	5.83488		0.184878	-2.43536	1.29913e-05	4.88635
VP1960	trpB1	Tryptophan synthase beta chain 1 (EC 4.2.1.20)	E	The beta subunit is responsible for the synthesis of L- tryptophan from indole and L-serine		0.170354	0.338664	0.261139	0.0752054		0.0571896	0.00974249	0.019368	0.0149344	0.00430096		0.170354	-2.55339	0.00917947	2.03718		0.338664	-1.56207	0.0235657	0.470231		0.261139	-1.93711	0.00161692	2.79131		0.0752054	-3.73302	0.00106133	2.97415
VP2251		FlaM	T	COG2204 Response regulator containing CheY-like receiver, AAA-type ATPase, and DNA-binding domains		0.16797	0.405298	0.0223008	12.6281		0.0083359	0.00140018	0.00337852	0.000185897	0.105267		0.16797	-2.57372	0.000156014	3.80684		0.405298	-1.30295	0.00167361	0.392226		0.0223008	-5.48676	1.09684e-07	6.95986		12.6281	3.65857	0.0104748	1.97985
VP2671		Putative sigma-54 modulation protein	J	COG1544 Ribosome-associated protein Y (PSrp-1)		0.166958	0.366158	0.0732052	-		0.0226684	0.00378467	0.00830021	0.00165945	0		0.166958	-2.58244	0.00131282	2.8818		0.366158	-1.44946	0.00478828	0.436332		0.0732052	-3.77191	1.62282e-05	4.78973		-	-9.9	2.31923e-05	4.63466
VP1486		Methyl-accepting chemotaxis protein	NT	methyl-accepting chemotaxis protein		0.164621	0.315048	-	-		0.00828453	0.00136381	0.00261003	0	0		0.164621	-2.60278	0.000651601	3.18602		0.315048	-1.66635	0.00549225	0.501623		-	-9.9	2.13128e-06	5.67136		-	-9.9	9.51172e-06	5.02174
VP1972		YCII domain-containing protein	S	protein conserved in bacteria		0.163519	0.440715	-	-		0.00548767	0.000897337	0.0024185	0	0		0.163519	-2.61247	0.000528917	3.27661		0.440715	-1.18208	0.0111837	0.355842		-	-9.9	7.74429e-07	6.11102		-	-9.9	8.9107e-06	5.05009
VP1912		Uncharacterized protein	P	belongs to the Fur family		0.163518	0.151886	0.326359	0.373642		0.0351319	0.0057447	0.00533604	0.0114656	0.0131268		0.163518	-2.61248	0.00110953	2.95486		0.151886	-2.71894	0.00166665	0.818482		0.326359	-1.61547	0.000217219	3.6631		0.373642	-1.42027	0.000693348	3.15905
VPA0552		Cold shock DNA-binding domain protein	K	Cold shock		0.161995	0.0695771	0.498522	0.452697		0.0650493	0.0105376	0.00452594	0.0324285	0.0294476		0.161995	-2.62598	0.000575581	3.23989		0.0695771	-3.84524	0.000671229	1.15753		0.498522	-1.00427	0.00179463	2.74603		0.452697	-1.14338	0.00125067	2.90286
VP0256	rpsJ	30S ribosomal protein S10	J	Involved in the binding of tRNA to the ribosomes		0.161902	0.242512	0.111562	0.0265133		0.186521	0.0301981	0.0452337	0.0208086	0.0049453		0.161902	-2.62681	0.000121762	3.91449		0.242512	-2.04387	0.000235151	0.615266		0.111562	-3.16409	3.03197e-07	6.51828		0.0265133	-5.23714	4.01417e-07	6.3964
VP2831	secB	Protein-export protein SecB	U	One of the proteins required for the normal export of preproteins out of the cell cytoplasm. It is a molecular chaperone that binds to a subset of precursor proteins, maintaining them in a translocation-competent state. It also specifically binds to its receptor SecA		0.158416	0.162181	0.288232	0.12269		0.120896	0.0191519	0.0196071	0.0348462	0.0148328		0.158416	-2.65821	0.00020588	3.68639		0.162181	-2.62432	0.000386504	0.789999		0.288232	-1.7947	4.48812e-06	5.34794		0.12269	-3.02691	4.2401e-06	5.37262
VP0325	mdh	Malate dehydrogenase (EC 1.1.1.37)	C	Catalyzes the reversible oxidation of malate to oxaloacetate		0.157758	0.19398	0.134226	0.0821674		0.308752	0.0487081	0.0598917	0.0414427	0.0253694		0.157758	-2.66421	0.00128091	2.89248		0.19398	-2.36602	0.00251584	0.712244		0.134226	-2.89726	3.22073e-05	4.49205		0.0821674	-3.60529	5.09346e-05	4.29299
VP2927	nusG	Transcription termination/antitermination protein NusG	K	Participates in transcription elongation, termination and antitermination		0.157695	0.44831	1.36089	2.56706		0.0305131	0.00481176	0.0136793	0.0415249	0.0783292		0.157695	-2.66479	1.66961e-05	4.77738		0.44831	-1.15743	0.000405278	0.348421		1.36089	0.444547	0.00996727	2.00142		2.56706	1.36012	0.00726401	2.13882
VP2592	rpiA	Ribose-5-phosphate isomerase A (EC 5.3.1.6) (Phosphoriboisomerase A) (PRI)	G	Catalyzes the reversible conversion of ribose-5- phosphate to ribulose 5-phosphate		0.157615	0.222084	0.0556481	0.155859		0.0673426	0.0106142	0.0149557	0.00374749	0.010496		0.157615	-2.66552	0.000414808	3.38215		0.222084	-2.17082	0.000954117	0.653482		0.0556481	-4.16752	2.32247e-06	5.63405		0.155859	-2.68168	3.89986e-05	4.40895
VP3074	atpE	ATP synthase subunit c (ATP synthase F(0) sector subunit c) (F-type ATPase subunit c) (F-ATPase subunit c) (Lipid-binding protein)	C	F(1)F(0) ATP synthase produces ATP from ADP in the presence of a proton or sodium gradient. F-type ATPases consist of two structural domains, F(1) containing the extramembraneous catalytic core and F(0) containing the membrane proton channel, linked together by a central stalk and a peripheral stalk. During catalysis, ATP synthesis in the catalytic domain of F(1) is coupled via a rotary mechanism…		0.157332	0.113653	1.28435	0.950163		0.0211084	0.00332102	0.00239902	0.0271105	0.0200564		0.157332	-2.66812	0.00020588	3.68639		0.113653	-3.1373	0.000392512	0.944421		1.28435	0.361039	0.00328996	2.48281		0.950163	-0.0737534	0.0750168	1.12484
VP2745	aroK	Shikimate kinase (SK) (EC 2.7.1.71)	F	Catalyzes the specific phosphorylation of the 3-hydroxyl group of shikimic acid using ATP as a cosubstrate		0.156291	-	0.494356	0.0751018		0.0127572	0.00199384	0	0.0063066	0.000958089		0.156291	-2.67769	2.84802e-05	4.54546		-	-9.9	2.67845e-05	#VALUE!		0.494356	-1.01638	2.66485e-05	4.57433		0.0751018	-3.73501	1.71244e-07	6.76639
VP2643		Putative permease	S	Predicted permease YjgP/YjgQ family		0.155688	0.519557	-	0.162333		0.00680602	0.00105962	0.00353611	0	0.00110484		0.155688	-2.68327	0.000975602	3.01073		0.519557	-0.944647	0.0194732	0.284367		-	-9.9	4.47773e-06	5.34894		0.162333	-2.62297	0.000133453	3.87467
VP2924	rplJ	50S ribosomal protein L10	J	Forms part of the ribosomal stalk, playing a central role in the interaction of the ribosome with GTP-bound translation factors		0.154847	0.154673	0.238998	0.141215		0.182986	0.0283349	0.0283031	0.0437333	0.0258404		0.154847	-2.69108	8.17755e-05	4.08738		0.154673	-2.6927	0.000145636	0.810584		0.238998	-2.06493	7.47217e-07	6.12655		0.141215	-2.82403	1.42977e-06	5.84473
VP0406		Uncharacterized protein	S	Yqey-like protein		0.154554	0.553667	0.239309	0.895782		0.00767557	0.00118629	0.00424971	0.00183683	0.00687564		0.154554	-2.69382	0.000581956	3.23511		0.553667	-0.852911	0.0118548	0.256752		0.239309	-2.06305	5.35666e-06	5.27111		0.895782	-0.15878	0.0606531	1.21715
VP2013		Putative tetrathionate reductase complex, subunit C	P	Polysulphide reductase, NrfD		0.152408	0.656084	1.29992	1.08591		0.00777017	0.00118424	0.00509788	0.0101006	0.00843772		0.152408	-2.71399	0.000448133	3.34859		0.656084	-0.608048	0.0198597	0.183041		1.29992	0.378421	0.0153301	1.81446		1.08591	0.118908	0.0765693	1.11595
VP0391		SMP domain-containing protein	S			0.151765	0.407833	-	-		0.00355301	0.000539223	0.00144903	0	0		0.151765	-2.72009	0.00130572	2.88415		0.407833	-1.29395	0.00833761	0.389518		-	-9.9	8.56108e-07	6.06747		-	-9.9	3.24923e-05	4.48822
VPA1203		Phasin_2 domain-containing protein	S	Phasin protein		0.149493	0.191609	0.221614	0.196485		0.106601	0.0159361	0.0204257	0.0236243	0.0209455		0.149493	-2.74185	0.00280597	2.55192		0.191609	-2.38376	0.00522441	0.717584		0.221614	-2.17388	0.000254857	3.5937		0.196485	-2.34751	0.000444375	3.35225
VP0556		Putative sigma-54 modulation protein	J	COG1544 Ribosome-associated protein Y (PSrp-1)		0.149458	0.337846	0.0420197	0.0198278		0.0804869	0.0120294	0.0271922	0.00338203	0.00159588		0.149458	-2.74219	0.000292606	3.53372		0.337846	-1.56556	0.00173336	0.471281		0.0420197	-4.57279	1.2787e-06	5.89323		0.0198278	-5.65633	3.21397e-06	5.49296
VP0275	rpmD	50S ribosomal protein L30	J	Ribosomal protein L30		0.149185	0.0453688	0.0720416	0.266939		0.0562216	0.0083874	0.00255071	0.00405029	0.0150077		0.149185	-2.74483	0.000439261	3.35728		0.0453688	-4.46215	0.000500275	1.34324		0.0720416	-3.79503	3.47439e-06	5.45912		0.266939	-1.90542	9.19315e-05	4.03654
VP0193		Putative lipopolysaccharide biosynthesis glycosyltransferase	M	COG0463 Glycosyltransferases involved in cell wall biogenesis		0.148901	0.223447	0.097886	0.0360573		0.0272366	0.00405556	0.00608594	0.00266609	0.00098208		0.148901	-2.74758	0.000869696	3.06063		0.223447	-2.162	0.00192996	0.650826		0.097886	-3.35275	1.59863e-05	4.79625		0.0360573	-4.79356	2.13614e-05	4.67037
VP2269	dapE	Succinyl-diaminopimelate desuccinylase (SDAP desuccinylase) (EC 3.5.1.18) (N-succinyl-LL-2,6-diaminoheptanedioate amidohydrolase)	E	Catalyzes the hydrolysis of N-succinyl-L,L- diaminopimelic acid (SDAP), forming succinate and LL-2,6- diaminoheptanedioate (DAP), an intermediate involved in the bacterial biosynthesis of lysine and meso-diaminopimelic acid, an essential component of bacterial cell walls		0.148827	0.114949	7.86648	5.91745		0.0102541	0.00152609	0.0011787	0.0806638	0.0606783		0.148827	-2.74829	1.80459e-05	4.74362		0.114949	-3.12093	5.43025e-05	0.939493		7.86648	2.97572	6.47868e-08	7.18851	64	5.91745	2.56498	0.00280556	2.55198	78
VP0728		Uncharacterized protein	J	Zinc-ribbon containing domain		0.146667	0.944175	0.12818	-		0.0117491	0.0017232	0.0110932	0.001506	0		0.146667	-2.76939	9.76702e-05	4.01024		0.944175	-0.0828743	0.122811	0.0249476		0.12818	-2.96376	3.79483e-07	6.42081		-	-9.9	4.4878e-07	6.34797
VP2093		Molybdenum cofactor biosynthesis protein D	H	Involved in sulfur transfer in the conversion of molybdopterin precursor Z to molybdopterin		0.139263	0.00275431	0.385814	0.24419		0.0215367	0.00299928	5.93188e-05	0.00830918	0.00525905		0.139263	-2.84411	7.2591e-05	4.13912		0.00275431	-8.5041	6.902e-05	2.55999		0.385814	-1.37402	5.03106e-05	4.29834		0.24419	-2.03393	2.18518e-05	4.66051
VPA1293		Peroxiredoxin (EC 1.11.1.15)	O	Redoxin		0.138945	-	0.450311	0.263336		0.00388083	0.000539223	0	0.00174758	0.00102196		0.138945	-2.84741	0.000746862	3.12676		-	-9.9	0.000845987	#VALUE!		0.450311	-1.151	1.71442e-05	4.76588		0.263336	-1.92502	0.000595925	3.22481
VP2530	rplS	50S ribosomal protein L19	J	This protein is located at the 30S-50S ribosomal subunit interface and may play a role in the structure and function of the aminoacyl-tRNA binding site		0.137067	0.15832	0.297142	0.51046		0.197381	0.0270545	0.0312495	0.0586504	0.100755		0.137067	-2.86705	0.000590375	3.22887		0.15832	-2.65908	0.00108383	0.800463		0.297142	-1.75077	4.01157e-05	4.39669		0.51046	-0.97013	0.00287932	2.54071
VP2546	csrA	Translational regulator CsrA (Carbon storage regulator)	J	Could accelerate the degradation of some genes transcripts potentially through selective RNA binding		0.136856	0.109047	0.10608	0.0375634		0.094998	0.013001	0.0103593	0.0100774	0.00356845		0.136856	-2.86927	3.64484e-07	6.43832		0.109047	-3.19698	8.13128e-07	0.962386		0.10608	-3.23677	9.91977e-12	11.0035		0.0375634	-4.73453	3.17967e-11	10.4976
VP2670		RNA polymerase sigma-54 factor	K	Sigma factors are initiation factors that promote the attachment of RNA polymerase to specific initiation sites and are then released		0.136061	0.195927	0.0936766	0.0482485		0.0364472	0.00495905	0.00714099	0.00341425	0.00175852		0.136061	-2.87767	0.000351539	3.45403		0.195927	-2.35161	0.00067983	0.707906		0.0936766	-3.41617	2.15102e-06	5.66736		0.0482485	-4.37337	4.61218e-06	5.33609
VPA0841		CbbY family protein	S	phosphatase phosphohexomutase		0.135725	0.406153	-	-		0.00819118	0.00111174	0.00332687	0	0		0.135725	-2.88125	0.000427678	3.36888		0.406153	-1.2999	0.00250512	0.39131		-	-9.9	6.87396e-07	6.16279		-	-9.9	4.10393e-06	5.3868
VP2923	rplL	50S ribosomal protein L7/L12	J	Forms part of the ribosomal stalk which helps the ribosome interact with GTP-bound translation factors. Is thus essential for accurate translation		0.134923	0.198384	0.222267	0.198921		0.32126	0.0433453	0.0637326	0.0714056	0.0639053		0.134923	-2.88979	3.45948e-07	6.46099		0.198384	-2.33364	9.82607e-07	0.702494		0.222267	-2.16963	4.10518e-09	8.38667		0.198921	-2.32973	2.97912e-07	6.52591
VP2687		Cytoplasmic axial filament protein	J	COG1530 Ribonucleases G and E		0.132598	0.186757	0.635486	0.715253		0.0130132	0.00172551	0.0024303	0.00826967	0.0093077		0.132598	-2.91487	0.000187189	3.72772		0.186757	-2.42076	0.000301411	0.728722		0.635486	-0.654068	0.000409963	3.38726		0.715253	-0.483475	0.0294737	1.53057
VP3077		ParB family protein	K	Belongs to the ParB family		0.130454	0.472621	-	-		0.0210726	0.00274901	0.00995937	0	0		0.130454	-2.93839	6.14845e-05	4.21123		0.472621	-1.08124	0.000520104	0.325487		-	-9.9	2.14715e-08	7.66814		-	-9.9	1.07796e-07	6.9674
VP2772	rpsG	30S ribosomal protein S7	J	One of the primary rRNA binding proteins, it binds directly to 16S rRNA where it nucleates assembly of the head domain of the 30S subunit. Is located at the subunit interface close to the decoding center, probably blocks exit of the E-site tRNA		0.129896	0.361445	0.113491	0.0502485		0.418653	0.0543814	0.15132	0.0475135	0.0210367		0.129896	-2.94457	0.000250354	3.60145		0.361445	-1.46815	0.0015916	0.441958		0.113491	-3.13935	1.99391e-06	5.70029		0.0502485	-4.31478	3.39606e-06	5.46902
VPA0858		PhnA protein	P	Zn-ribbon-containing protein involved in phosphonate metabolism		0.129357	0.284461	0.178919	0.125374		0.161142	0.0208448	0.0458387	0.0288315	0.0202031		0.129357	-2.95057	0.000164548	3.78371		0.284461	-1.8137	0.000570861	0.545977		0.178919	-2.48262	1.63054e-06	5.78767		0.125374	-2.99569	3.73108e-06	5.42817
VP0928	menF	Isochorismate synthase MenF (EC 5.4.4.2) (Isochorismate mutase)	H	Catalyzes the conversion of chorismate to isochorismate		0.127934	0.19064	0.0427725	-		0.0145887	0.0018664	0.0027812	0.000623996	0		0.127934	-2.96653	5.59388e-05	4.25229		0.19064	-2.39108	0.000361865	0.719786		0.0427725	-4.54717	3.83564e-08	7.41616		-	-9.9	1.71244e-07	6.76639
VP2613		Putative pre-16S rRNA nuclease (EC 3.1.-.-)	L	Could be a nuclease involved in processing of the 5'-end of pre-16S rRNA		0.126908	0.69258	-	-		0.0063734	0.000808834	0.00441409	0	0		0.126908	-2.97815	0.000525843	3.27914		0.69258	-0.529947	0.0326013	0.15953		-	-9.9	9.00897e-07	6.04532		-	-9.9	7.33251e-06	5.13475
VPA1476		Uncharacterized protein	L	COG3677 Transposase and inactivated derivatives		0.126483	1.0708	-	-		0.00638467	0.000807552	0.00683672	0	0		0.126483	-2.98299	0.0010635	2.97326		1.0708	0.0986923	0.152951	-0.0297093		-	-9.9	6.59405e-06	5.18085		-	-9.9	3.02859e-05	4.51876
VPA0281		GFA domain-containing protein	S	Glutathione-dependent formaldehyde-activating enzyme		0.126177	0.968967	0.520043	1.59906		0.00641029	0.000808834	0.00621136	0.00333363	0.0102505		0.126177	-2.98648	0.000709661	3.14895		0.968967	-0.0454804	0.172467	0.013691		0.520043	-0.943298	0.000287534	3.54131		1.59906	0.677226	0.0461512	1.33582
VP1656		Putative translocator protein PopD	S	YopD protein		0.123489	5.64066	0.314479	0.339993		0.00756316	0.000933969	0.0426612	0.00237845	0.00257142		0.123489	-3.01754	0.00261726	2.58215		5.64066	2.49586	0.0101016	-0.75133		0.314479	-1.66897	0.000659293	3.18092		0.339993	-1.55642	0.00181137	2.74199
VPA1040		OmpA-like domain-containing protein	N	VI Secretion		0.123151	0.0971186	-	0.280367		0.00481641	0.000593145	0.000467763	0	0.00135036		0.123151	-3.0215	0.000416346	3.38055		0.0971186	-3.36411	0.000704828	1.0127		-	-9.9	1.59818e-07	6.79637		0.280367	-1.83461	0.000558003	3.25336
VPA0143		Uncharacterized protein	S	Protein of unknown function (DUF2810)		0.122552	0.574336	0.623161	0.18189		0.00702321	0.000860705	0.00403368	0.00437659	0.00127745		0.122552	-3.02854	0.00103981	2.98304		0.574336	-0.800034	0.0508101	0.240834		0.623161	-0.682323	0.00186581	2.72913		0.18189	-2.45886	0.000198358	3.70255
VP1182		Cystathionine beta-lyase	E	COG0626 Cystathionine beta-lyases cystathionine gamma-synthases		0.122271	0.222871	0.0528169	-		0.00410626	0.000502078	0.000915164	0.00021688	0		0.122271	-3.03184	0.00084257	3.07439		0.222871	-2.16572	0.00339173	0.651947		0.0528169	-4.24286	1.70383e-06	5.76857		-	-9.9	2.10142e-05	4.67749
VP0154		Transcriptional regulator OmpR	K	COG0745 Response regulators consisting of a CheY-like receiver domain and a winged-helix DNA-binding domain		0.122142	0.31223	-	-		0.0133773	0.00163393	0.00417681	0	0		0.122142	-3.03337	0.000161052	3.79304		0.31223	-1.67932	0.000785906	0.505525		-	-9.9	2.74879e-07	6.56086		-	-9.9	1.25623e-06	5.90093
VPA0928		Uncharacterized protein	S	Protein of unknown function (DUF3069)		0.120727	0.673159	0.466486	-		0.0187591	0.00226473	0.0126278	0.00875085	0		0.120727	-3.05017	0.000776957	3.1096		0.673159	-0.570981	0.0248439	0.171883		0.466486	-1.10009	0.000715757	3.14523		-	-9.9	1.32499e-05	4.87779
VP0208		Putative integral membrane protein	S			0.117133	0.291147	0.122711	-		0.0286455	0.00335534	0.00834005	0.00351513	0		0.117133	-3.09377	0.000335091	3.47484		0.291147	-1.78018	0.00119319	0.535887		0.122711	-3.02666	4.18354e-06	5.37846		-	-9.9	4.11453e-06	5.38568
VPA0492		Uncharacterized protein	G	Lactonase, 7-bladed beta-propeller		0.116723	0.405638	-	-		0.0039942	0.000466215	0.0016202	0	0		0.116723	-3.09884	0.000512315	3.29046		0.405638	-1.30173	0.00525597	0.391861		-	-9.9	1.48676e-07	6.82776		-	-9.9	1.08652e-05	4.96396
VPA0863		Uncharacterized protein	S	Protein of unknown function (DUF3389)		0.115845	-	-	-		0.00402446	0.000466215	0	0	0		0.115845	-3.10973	0.000939125	3.02728		-	-9.9	0.00114638	#VALUE!		-	-9.9	1.59029e-06	5.79852		-	-9.9	2.8278e-05	4.54855
VP0311	ppa	Inorganic pyrophosphatase (EC 3.6.1.1) (Pyrophosphate phospho-hydrolase) (PPase)	C	Catalyzes the hydrolysis of inorganic pyrophosphate (PPi) forming two phosphate ions		0.115427	0.188332	0.308621	0.216313		0.103998	0.0120042	0.0195861	0.0320959	0.0224961		0.115427	-3.11495	0.00025389	3.59535		0.188332	-2.40865	0.000845987	0.725076		0.308621	-1.69609	1.29907e-05	4.88637		0.216313	-2.2088	4.92578e-05	4.30753
VP2318	rpsB	30S ribosomal protein S2	J	Belongs to the universal ribosomal protein uS2 family		0.115422	0.238798	0.159099	0.180715		0.305938	0.035312	0.0730572	0.0486742	0.0552876		0.115422	-3.11501	0.000120965	3.91734		0.238798	-2.06614	0.000360431	0.62197		0.159099	-2.65201	8.71063e-07	6.05995		0.180715	-2.46821	3.54855e-06	5.44995
VPA0254		L-serine dehydratase 1	E	COG1760 L-serine deaminase		0.114539	-	1.27284	-		0.00500966	0.000573803	0	0.0063765	0		0.114539	-3.12608	0.000558565	3.25293		-	-9.9	0.000686158	#VALUE!		1.27284	0.348052	0.00205952	2.68623		-	-9.9	1.08844e-05	4.9632
VP2303		DNA polymerase III subunit alpha (EC 2.7.7.7)	L	COG0587 DNA polymerase III, alpha subunit		0.11447	-	1.5166	0.368917		0.00657915	0.000753117	0	0.00997794	0.00242716		0.11447	-3.12696	0.000634833	3.19734		-	-9.9	0.000686158	#VALUE!		1.5166	0.600841	0.00110519	2.95656		0.368917	-1.43863	0.00266435	2.57441
VP1718		Cytochrome c551 peroxidase	C	cytochrome c peroxidase		0.112893	0.154431	-	0.0690069		0.0177895	0.00200831	0.00274726	0	0.0012276		0.112893	-3.14697	0.00204686	2.68891		0.154431	-2.69496	0.0035741	0.811265		-	-9.9	3.32372e-05	4.47838		0.0690069	-3.85712	0.00013451	3.87125
VP2956	ftsY	Signal recognition particle receptor FtsY (SRP receptor)	U	Involved in targeting and insertion of nascent membrane proteins into the cytoplasmic membrane. Acts as a receptor for the complex formed by the signal recognition particle (SRP) and the ribosome-nascent chain (RNC). Interaction with SRP-RNC leads to the transfer of the RNC complex to the Sec translocase for insertion into the membrane, the hydrolysis of GTP by both Ffh and FtsY, and the dissocia…		0.112528	0.706412	0.431884	0.200111		0.0150017	0.00168811	0.0105974	0.00647901	0.00300201		0.112528	-3.15165	0.000179461	3.74603		0.706412	-0.501418	0.0200657	0.150942		0.431884	-1.21129	1.61348e-05	4.79224		0.200111	-2.32113	5.4241e-05	4.26567
VP0559	rluD	Ribosomal large subunit pseudouridine synthase D (EC 5.4.99.23) (23S rRNA pseudouridine(1911/1915/1917) synthase) (rRNA pseudouridylate synthase D) (rRNA-uridine isomerase D)	J	Responsible for synthesis of pseudouridine from uracil		0.11085	0.444481	0.0760532	0.0963114		0.0961982	0.0106635	0.0427583	0.00731619	0.00926499		0.11085	-3.17333	0.000117983	3.92818		0.444481	-1.16981	0.00139026	0.352147		0.0760532	-3.71685	3.89834e-07	6.40912		0.0963114	-3.37615	1.55907e-06	5.80713
VP0276	rplO	50S ribosomal protein L15	J	Binds to the 23S rRNA		0.110766	0.181723	0.150935	0.0935672		0.3686	0.0408285	0.0669831	0.0556345	0.0344888		0.110766	-3.17441	0.000387563	3.41166		0.181723	-2.46019	0.000884658	0.74059		0.150935	-2.728	7.00342e-06	5.15469		0.0935672	-3.41785	1.09852e-05	4.95919
VP0265	rpmC	50S ribosomal protein L29	J	Belongs to the universal ribosomal protein uL29 family		0.110715	0.158697	0.648632	0.775729		0.0963865	0.0106715	0.0152963	0.0625194	0.0747698		0.110715	-3.17507	0.000466493	3.33115		0.158697	-2.65565	0.000902228	0.79943		0.648632	-0.624527	0.00929465	2.03177		0.775729	-0.366375	0.0458034	1.3391
VP3011		Gamma-glutamyltranspeptidase	M	Gamma-glutamyltranspeptidase		0.110316	0.156697	-	0.259274		0.024384	0.00268996	0.0038209	0	0.00632214		0.110316	-3.18028	0.000203388	3.69167		0.156697	-2.67395	0.00035767	0.80494		-	-9.9	3.62174e-07	6.44108		0.259274	-1.94745	0.000200097	3.69876
VP0793		PTS system, glucose-specific IIA component	G	COG2190 Phosphotransferase system IIA components		0.109529	0.213656	0.326541	0.750549		0.0745325	0.00816351	0.0159243	0.0243379	0.0559404		0.109529	-3.19061	0.000106008	3.97466		0.213656	-2.22664	0.000314865	0.670285		0.326541	-1.61467	3.11046e-06	5.50718		0.750549	-0.413981	0.0232073	1.63438
VP1657		Putative translocator protein PopB	S	Secretion system effector C (SseC) like family		0.108956	1.19342	0.163308	0.320371		0.033485	0.0036484	0.0399617	0.00546838	0.0107276		0.108956	-3.19818	0.000331767	3.47917		1.19342	0.255104	0.0998566	-0.0767941		0.163308	-2.61433	4.05064e-06	5.39248		0.320371	-1.64218	6.65189e-05	4.17706
VPA1321		Cytotoxic necrotizing factor	S	Rho-activating domain of cytotoxic necrotizing factor		0.107837	0.508939	0.698248	0.232249		0.0110007	0.00118629	0.0055987	0.00768124	0.0025549		0.107837	-3.21307	0.000848586	3.0713		0.508939	-0.974436	0.0100447	0.293334		0.698248	-0.518189	0.0104456	1.98107		0.232249	-2.10626	0.000390872	3.40797
VP0283	rplQ	50S ribosomal protein L17	J	Ribosomal protein L17		0.10778	0.152882	0.0439093	0.0217664		0.214588	0.0231284	0.0328066	0.00942241	0.0046708		0.10778	-3.21383	0.000251854	3.59885		0.152882	-2.70951	0.000536745	0.815645		0.0439093	-4.50933	1.35848e-06	5.86695		0.0217664	-5.52176	3.31118e-06	5.48002
VP0178	pyrE	Orotate phosphoribosyltransferase (OPRT) (OPRTase) (EC 2.4.2.10)	F	Catalyzes the transfer of a ribosyl phosphate group from 5-phosphoribose 1-diphosphate to orotate, leading to the formation of orotidine monophosphate (OMP)		0.107087	0.182431	0.0826438	0.0505421		0.0189563	0.00202996	0.0034582	0.00156662	0.000958089		0.107087	-3.22315	1.18048e-05	4.92794		0.182431	-2.45458	2.38232e-05	0.738902		0.0826438	-3.59695	8.8074e-10	9.05515		0.0505421	-4.30637	2.4947e-08	7.60298
VP2852	groS1	10 kDa chaperonin 1 (GroES protein 1) (Protein Cpn10 1)	O	Binds to Cpn60 in the presence of Mg-ATP and suppresses the ATPase activity of the latter		0.105592	0.400947	0.280758	0.417568		0.121241	0.0128021	0.0486113	0.0340395	0.0506265		0.105592	-3.24343	0.000115914	3.93587		0.400947	-1.31852	0.00288892	0.396913		0.280758	-1.8326	4.72064e-06	5.326		0.417568	-1.25992	4.92889e-05	4.30725
VP2429	radA	DNA repair protein RadA	O	DNA-dependent ATPase involved in processing of recombination intermediates, plays a role in repairing DNA breaks. Stimulates the branch migration of RecA-mediated strand transfer reactions, allowing the 3' invading strand to extend heteroduplex DNA faster. Binds ssDNA in the presence of ADP but not other nucleotides, has ATPase activity that is stimulated by ssDNA and various branched DNA structu…		0.104019	0.755307	-	-		0.0188135	0.00195695	0.01421	0	0		0.104019	-3.26509	0.000468384	3.3294		0.755307	-0.404864	0.0448601	0.121876		-	-9.9	2.97949e-06	5.52586		-	-9.9	8.87769e-06	5.0517
VP0438	rplM	50S ribosomal protein L13	J	This protein is one of the early assembly proteins of the 50S ribosomal subunit, although it is not seen to bind rRNA by itself. It is important during the early stages of 50S assembly		0.101808	0.154542	0.176877	0.0369853		0.2848	0.0289949	0.0440137	0.0503747	0.0105334		0.101808	-3.29608	0.000414808	3.38215		0.154542	-2.69393	0.000880309	0.810952		0.176877	-2.49918	9.78907e-06	5.00926		0.0369853	-4.7569	8.94833e-06	5.04826
VP0258	rplD	50S ribosomal protein L4	J	Forms part of the polypeptide exit tunnel		0.099663	0.190895	0.435279	0.286502		0.150106	0.01496	0.0286545	0.065338	0.0430057		0.099663	-3.3268	0.000318381	3.49705		0.190895	-2.38915	0.000784566	0.719205		0.435279	-1.19999	7.03658e-05	4.15264		0.286502	-1.80338	4.34589e-05	4.36192
VP2619		UPF0235 protein VP2619	S	Belongs to the UPF0235 family		0.0982358	0.110478	-	-		0.00859083	0.000843927	0.000949101	0	0		0.0982358	-3.34761	2.85378e-05	4.54458		0.110478	-3.17816	0.000125405	0.956723		-	-9.9	1.39261e-09	8.85617		-	-9.9	1.00048e-07	6.99979
VP0144	cysQ	3'(2'),5'-bisphosphate nucleotidase CysQ (EC 3.1.3.7) (3'(2'),5-bisphosphonucleoside 3'(2')-phosphohydrolase) (3'-phosphoadenosine 5'-phosphate phosphatase) (PAP phosphatase)	P	COG1218 3'-Phosphoadenosine 5'-phosphosulfate (PAPS) 3'-phosphatase		0.0979995	0.2161	0.133044	-		0.0102465	0.00100416	0.00221427	0.00136325	0		0.0979995	-3.35108	5.15547e-05	4.28773		0.2161	-2.21023	0.000359971	0.665346		0.133044	-2.91002	4.53647e-07	6.34328		-	-9.9	1.09081e-07	6.96225
VP1639	queE	7-carboxy-7-deazaguanine synthase (CDG synthase) (EC 4.3.99.3) (Queuosine biosynthesis protein QueE)	H	Catalyzes the complex heterocyclic radical-mediated conversion of 6-carboxy-5,6,7,8-tetrahydropterin (CPH4) to 7- carboxy-7-deazaguanine (CDG), a step common to the biosynthetic pathways of all 7-deazapurine-containing compounds		0.0979508	0.114488	-	-		0.00880806	0.000862756	0.00100842	0	0		0.0979508	-3.3518	4.92357e-05	4.30772		0.114488	-3.12673	0.000137941	0.941239		-	-9.9	2.30192e-09	8.63791		-	-9.9	1.09522e-07	6.9605
VP0604	ndk	Nucleoside diphosphate kinase (NDK) (NDP kinase) (EC 2.7.4.6) (Nucleoside-2-P kinase)	F	Major role in the synthesis of nucleoside triphosphates other than ATP. The ATP gamma phosphate is transferred to the NDP beta phosphate via a ping-pong mechanism, using a phosphorylated active-site intermediate		0.0948248	0.378983	0.0752826	0.0681529		0.0653705	0.00619875	0.0247743	0.00492127	0.00445519		0.0948248	-3.39859	2.9214e-06	5.53441		0.378983	-1.39979	5.6496e-06	0.42138		0.0752826	-3.73154	1.16207e-10	9.93477		0.0681529	-3.87508	8.2099e-10	9.08566
VP0531	rpsT	30S ribosomal protein S20	J	Binds directly to 16S ribosomal RNA		0.0939866	0.148233	0.119471	0.138311		0.149026	0.0140065	0.0220905	0.0178043	0.0206119		0.0939866	-3.4114	0.000119861	3.92132		0.148233	-2.75407	0.00026966	0.829056		0.119471	-3.06527	6.87111e-07	6.16297		0.138311	-2.85401	2.94139e-06	5.53145
VP0408	tsaD	tRNA N6-adenosine threonylcarbamoyltransferase (EC 2.3.1.234) (N6-L-threonylcarbamoyladenine synthase) (t(6)A synthase) (t(6)A37 threonylcarbamoyladenosine biosynthesis protein TsaD) (tRNA threonylcarbamoyladenosine biosynthesis protein TsaD)	J	Required for the formation of a threonylcarbamoyl group on adenosine at position 37 (t(6)A37) in tRNAs that read codons beginning with adenine. Is involved in the transfer of the threonylcarbamoyl moiety of threonylcarbamoyl-AMP (TC-AMP) to the N6 group of A37, together with TsaE and TsaB. TsaD likely plays a direct catalytic role in this reaction		0.0934959	0.0626149	0.211277	-		0.0176746	0.0016525	0.0011067	0.00373423	0		0.0934959	-3.41895	0.000217217	3.66311		0.0626149	-3.99735	0.000352651	1.20332		0.211277	-2.24279	3.904e-06	5.40849		-	-9.9	2.36227e-06	5.62667
VP2945	lexA	LexA repressor (EC 3.4.21.88)	K	Represses a number of genes involved in the response to DNA damage (SOS response), including recA and lexA. In the presence of single-stranded DNA, RecA interacts with LexA causing an autocatalytic cleavage which disrupts the DNA-binding part of LexA, leading to derepression of the SOS regulon and eventually DNA repair		0.0911531	0.375542	0.192781	0.0511876		0.0262041	0.00238859	0.00984073	0.00505165	0.00134133		0.0911531	-3.45556	1.81465e-05	4.74121		0.375542	-1.41296	0.000123303	0.425342		0.192781	-2.37497	1.48541e-07	6.82815		0.0511876	-4.28806	7.01859e-08	7.15375
VP1016	infA	Translation initiation factor IF-1	J	One of the essential components for the initiation of protein synthesis. Stabilizes the binding of IF-2 and IF-3 on the 30S subunit to which N-formylmethionyl-tRNA(fMet) subsequently binds. Helps modulate mRNA selection, yielding the 30S pre- initiation complex (PIC). Upon addition of the 50S ribosomal subunit IF-1, IF-2 and IF-3 are released leaving the mature 70S translation initation complex		0.0909563	0.332377	0.00237555	-		0.0391272	0.00355887	0.013005	9.29486e-05	0		0.0909563	-3.45868	0.0001692	3.7716		0.332377	-1.58911	0.000854587	0.478369		0.00237555	-8.71752	3.56519e-07	6.44792		-	-9.9	1.11354e-06	5.95329
VP1720	ectC	L-ectoine synthase (EC 4.2.1.108) (N-acetyldiaminobutyrate dehydratase)	G	Catalyzes the circularization of gamma-N-acetyl- alpha,gamma-diaminobutyric acid (ADABA) to ectoine (1,4,5,6- tetrahydro-2-methyl-4-pyrimidine carboxylic acid), which is an excellent osmoprotectant		0.0894869	0.0227717	-	-		0.00520987	0.000466215	0.000118638	0	0		0.0894869	-3.48218	0.000350824	3.45491		0.0227717	-5.45661	0.000560937	1.6426		-	-9.9	3.64424e-07	6.43839		-	-9.9	6.63606e-06	5.17809
VP2273	dapA	4-hydroxy-tetrahydrodipicolinate synthase (HTPA synthase) (EC 4.3.3.7)	E	Catalyzes the condensation of (S)-aspartate-beta- semialdehyde (S)-ASA and pyruvate to 4-hydroxy- tetrahydrodipicolinate (HTPA)		0.0882261	0.235384	0.304203	0.0699842		0.0692073	0.00610589	0.0162903	0.021053	0.00484341		0.0882261	-3.50265	0.000207924	3.68209		0.235384	-2.08691	0.00066909	0.628224		0.304203	-1.71689	9.33893e-06	5.0297		0.0699842	-3.83683	3.95957e-06	5.40235
VP2268		Putative arsenate reductase	P	Belongs to the ArsC family		0.0878569	-	-	-		0.00489833	0.000430352	0	0	0		0.0878569	-3.5087	0.000466493	3.33115		-	-9.9	0.000671229	#VALUE!		-	-9.9	6.22055e-07	6.20617		-	-9.9	1.02566e-05	4.989
VP3072	atpH	ATP synthase subunit delta (ATP synthase F(1) sector subunit delta) (F-type ATPase subunit delta) (F-ATPase subunit delta)	C	F(1)F(0) ATP synthase produces ATP from ADP in the presence of a proton or sodium gradient. F-type ATPases consist of two structural domains, F(1) containing the extramembraneous catalytic core and F(0) containing the membrane proton channel, linked together by a central stalk and a peripheral stalk. During catalysis, ATP synthesis in the catalytic domain of F(1) is coupled via a rotary mechanism…		0.0873015	0.183725	0.01583	0.0459171		0.0908995	0.00793566	0.0167005	0.00143894	0.00417384		0.0873015	-3.51785	2.32371e-05	4.63382		0.183725	-2.44438	6.46729e-05	0.735833		0.01583	-5.9812	1.306e-08	7.88406		0.0459171	-4.44482	1.00048e-07	6.99979
VP1620		Amino acid ABC transporter, periplasmic amino acid-binding protein	ET	COG0834 ABC-type amino acid transport signal transduction systems, periplasmic component domain		0.086809	0.120996	0.0163988	0.0558393		0.0670527	0.00582078	0.0081131	0.00109959	0.00374418		0.086809	-3.52601	0.000393462	3.4051		0.120996	-3.04697	0.000872701	0.91723		0.0163988	-5.93026	2.79797e-06	5.55316		0.0558393	-4.16257	1.09584e-05	4.96025
VP0274	rpsE	30S ribosomal protein S5	J	Located at the back of the 30S subunit body where it stabilizes the conformation of the head with respect to the body		0.085513	0.0927954	0.179806	0.278921		0.291453	0.0249231	0.0270456	0.052405	0.0812926		0.085513	-3.54771	0.000237502	3.62433		0.0927954	-3.4298	0.000431519	1.03247		0.179806	-2.47549	4.1009e-06	5.38712		0.278921	-1.84207	7.55134e-05	4.12198
VP2561	eno	Enolase (EC 4.2.1.11) (2-phospho-D-glycerate hydro-lyase) (2-phosphoglycerate dehydratase)	G	Catalyzes the reversible conversion of 2- phosphoglycerate into phosphoenolpyruvate. It is essential for the degradation of carbohydrates via glycolysis		0.0840421	0.136748	0.124706	0.45563		0.35826	0.030109	0.0489915	0.0446771	0.163234		0.0840421	-3.57274	8.02392e-05	4.09561		0.136748	-2.87041	0.000183512	0.864078		0.124706	-3.0034	3.60296e-07	6.44334		0.45563	-1.13407	0.000508519	3.29369
VP1958	trpD	Anthranilate phosphoribosyltransferase (EC 2.4.2.18)	F	Catalyzes the transfer of the phosphoribosyl group of 5- phosphorylribose-1-pyrophosphate (PRPP) to anthranilate to yield N-(5'-phosphoribosyl)-anthranilate (PRA)		0.0827132	0.187249	0.449812	-		0.0158396	0.00131014	0.00296594	0.00712484	0		0.0827132	-3.59574	0.00304816	2.51596		0.187249	-2.41697	0.00792074	0.727581		0.449812	-1.1526	0.00211181	2.67534		-	-9.9	0.000212176	3.6733
VP2430		Uncharacterized protein	S	PilZ domain		0.0822663	0.130781	0.151	0.0682362		0.0490628	0.00403622	0.00641647	0.00740849	0.00334786		0.0822663	-3.60355	0.000311084	3.50712		0.130781	-2.93478	0.000627997	0.883457		0.151	-2.72738	4.79166e-06	5.31951		0.0682362	-3.87332	7.85844e-06	5.10466
VP0342	leuD	3-isopropylmalate dehydratase small subunit (EC 4.2.1.33) (Alpha-IPM isomerase) (IPMI) (Isopropylmalate isomerase)	E	Catalyzes the isomerization between 2-isopropylmalate and 3-isopropylmalate, via the formation of 2-isopropylmaleate		0.0791893	0.222911	0.0228046	-		0.0067931	0.000537941	0.00151426	0.000154914	0		0.0791893	-3.65855	0.00020588	3.68639		0.222911	-2.16546	0.00128217	0.651869		0.0228046	-5.45453	2.44945e-07	6.61093		-	-9.9	2.40798e-06	5.61835
VP1532		Uncharacterized protein	S	Protein of unknown function (DUF2987)		0.0774017	0.60146	0.657408	9.50939		0.0169365	0.00131091	0.0101866	0.0111342	0.161056		0.0774017	-3.69149	2.77969e-05	4.556		0.60146	-0.73346	0.00977523	0.220794		0.657408	-0.605139	0.00174607	2.75794		9.50939	3.24935	0.0103885	1.98345
VP0588	tgt	Queuine tRNA-ribosyltransferase (EC 2.4.2.29) (Guanine insertion enzyme) (tRNA-guanine transglycosylase)	F	Catalyzes the base-exchange of a guanine (G) residue with the queuine precursor 7-aminomethyl-7-deazaguanine (PreQ1) at position 34 (anticodon wobble position) in tRNAs with GU(N) anticodons (tRNA-Asp, -Asn, -His and -Tyr). Catalysis occurs through a double-displacement mechanism. The nucleophile active site attacks the C1' of nucleotide 34 to detach the guanine base from the RNA, forming a coval…		0.0764006	0.380851	0.133503	-		0.0524006	0.00400343	0.0199568	0.00699564	0		0.0764006	-3.71027	0.000141841	3.8482		0.380851	-1.3927	0.0011336	0.419245		0.133503	-2.90506	1.3644e-06	5.86506		-	-9.9	1.30313e-06	5.88501
VP0273	rplR	50S ribosomal protein L18	J	This is one of the proteins that binds and probably mediates the attachment of the 5S RNA into the large ribosomal subunit, where it forms part of the central protuberance		0.0763923	0.164279	0.0309869	0.0441565		0.0978312	0.00747354	0.0160716	0.00303149	0.00431988		0.0763923	-3.71043	0.00020588	3.68639		0.164279	-2.60578	0.000497841	0.784419		0.0309869	-5.0122	9.69632e-07	6.01339		0.0441565	-4.50123	3.21694e-06	5.49256
VP2500	dksA	RNA polymerase-binding transcription factor DksA	T	Transcription factor that acts by binding directly to the RNA polymerase (RNAP). Required for negative regulation of rRNA expression and positive regulation of several amino acid biosynthesis promoters. Also required for regulation of fis expression		0.0756795	0.0903641	0.249694	0.673805		0.0187266	0.00141722	0.00169221	0.00467592	0.0126181		0.0756795	-3.72395	1.77823e-05	4.75001		0.0903641	-3.46811	4.08175e-05	1.044		0.249694	-2.00177	2.83402e-08	7.5476		0.673805	-0.569596	0.0218445	1.66066
VPA0286	groS2	10 kDa chaperonin 2 (GroES protein 2) (Protein Cpn10 2)	O	Binds to Cpn60 in the presence of Mg-ATP and suppresses the ATPase activity of the latter		0.0750648	0.305659	0.520341	0.637769		0.0848513	0.00636935	0.0259356	0.0441517	0.0541155		0.0750648	-3.73572	0.000124218	3.90582		0.305659	-1.71	0.00107559	0.514762		0.520341	-0.942469	0.000111731	3.95182		0.637769	-0.648894	0.00377954	2.42256
VP2016		Uncharacterized protein	C	Cytochrome C oxidase, cbb3-type, subunit III		0.0734285	0.107703	0.384109	0.487574		0.0044061	0.000323534	0.00047455	0.00169242	0.0021483		0.0734285	-3.76752	0.000313887	3.50323		0.107703	-3.21487	0.000938043	0.967772		0.384109	-1.38041	2.86178e-05	4.54336		0.487574	-1.03631	0.00949144	2.02267
VP2055		Malonyl CoA-acyl carrier protein transacylase (EC 2.3.1.39)	I	COG0331 (acyl-carrier-protein) S-malonyltransferase		0.0723771	0.229335	1.2931	1.78864		0.0277869	0.00201113	0.00637249	0.0359311	0.0497006		0.0723771	-3.78832	9.9813e-05	4.00081		0.229335	-2.12447	0.00065608	0.63953		1.2931	0.370829	0.0143458	1.84328		1.78864	0.838862	0.0074085	2.13027
VP0005	rpmH	50S ribosomal protein L34	J	Belongs to the bacterial ribosomal protein bL34 family		0.0722636	0.120836	0.113137	0.0491247		0.124954	0.0090296	0.0150989	0.0141368	0.00613831		0.0722636	-3.79059	0.000472148	3.32592		0.120836	-3.04888	0.000954117	0.917805		0.113137	-3.14386	9.24414e-06	5.03413		0.0491247	-4.34741	1.5377e-05	4.81313
VPA0453	katG1	Catalase-peroxidase 1 (CP 1) (EC 1.11.1.21) (Peroxidase/catalase 1)	P	Bifunctional enzyme with both catalase and broad- spectrum peroxidase activity		0.0696366	0.130476	0.178116	0.0594862		0.0165094	0.00114966	0.00215407	0.00294059	0.00098208		0.0696366	-3.84401	0.000215874	3.6658		0.130476	-2.93815	0.000497841	0.884471		0.178116	-2.48911	6.36267e-06	5.19636		0.0594862	-4.0713	5.19142e-06	5.28471
VP2316	pyrH	Uridylate kinase (UK) (EC 2.7.4.22) (Uridine monophosphate kinase) (UMP kinase) (UMPK)	F	Catalyzes the reversible phosphorylation of UMP to UDP		0.0662648	0.235891	0.026848	0.0459802		0.149511	0.00990734	0.0352685	0.00401408	0.00687456		0.0662648	-3.91561	2.69547e-05	4.56936		0.235891	-2.0838	9.54201e-05	0.627288		0.026848	-5.21904	2.4912e-08	7.60359		0.0459802	-4.44284	1.46131e-07	6.83526
VP2111	motY	Sodium-type flagellar protein MotY	N	flagellar protein MotY		0.0654841	0.228537	-	-		0.00547656	0.000358627	0.0012516	0	0		0.0654841	-3.93271	0.000257763	3.58878		0.228537	-2.1295	0.00106597	0.641043		-	-9.9	2.57923e-07	6.58851		-	-9.9	4.96976e-06	5.30366
VP2925	rplA	50S ribosomal protein L1	J	Binds directly to 23S rRNA. The L1 stalk is quite mobile in the ribosome, and is involved in E site tRNA release		0.062685	0.173375	0.0900687	0.123827		0.45842	0.0287361	0.0794784	0.0412893	0.0567647		0.062685	-3.99574	0.000256077	3.59163		0.173375	-2.52803	0.000686158	0.761014		0.0900687	-3.47283	2.88501e-06	5.53985		0.123827	-3.0136	9.39826e-06	5.02695
VP0988		AAA_PrkA domain-containing protein	T	Serine protein kinase		0.0625592	0.0327998	0.0333935	-		0.0327332	0.00204776	0.00107364	0.00109308	0		0.0625592	-3.99863	0.000627387	3.20246		0.0327998	-4.93017	0.0009245	1.48413		0.0333935	-4.90429	8.93043e-06	5.04913		-	-9.9	1.81e-05	4.74232
VPA1651		Putative methyl-accepting chemotaxis protein	NT	methyl-accepting chemotaxis protein		0.0596089	0.0564399	-	-		0.00723681	0.000431378	0.000408444	0	0		0.0596089	-4.06833	0.000124077	3.90631		0.0564399	-4.14714	0.00024739	1.24841		-	-9.9	7.75155e-08	7.11061		-	-9.9	1.25623e-06	5.90093
VP2668	lptA	Lipopolysaccharide export system protein LptA	S	Involved in the assembly of lipopolysaccharide (LPS). Required for the translocation of LPS from the inner membrane to the outer membrane. May form a bridge between the inner membrane and the outer membrane, via interactions with LptC and LptD, thereby facilitating LPS transfer across the periplasm		0.0538756	0.195101	0.182373	0.0466353		0.0246531	0.0013282	0.00480984	0.00449607	0.00114971		0.0538756	-4.21423	3.03495e-06	5.51785		0.195101	-2.35771	3.19526e-05	0.709741		0.182373	-2.45504	4.59035e-09	8.33815		0.0466353	-4.42243	8.56194e-09	8.06743
VPA1001		Broad specificity amino-acid racemase (EC 5.1.1.10)	M	Catalyzes the interconversion of L-alanine and D- alanine. May also act on other amino acids		0.0529989	0.243377	0.0783326	0.484382		0.0216776	0.00114889	0.00527584	0.00169806	0.0105002		0.0529989	-4.23789	2.32371e-05	4.63382		0.243377	-2.03873	0.000102296	0.61372		0.0783326	-3.67424	2.8874e-08	7.53949		0.484382	-1.04578	0.000105794	3.97554
VP2737	rplI	50S ribosomal protein L9	J	Binds to the 23S rRNA		0.0516706	0.12386	0.272303	2.01056		0.484408	0.0250296	0.0599988	0.131906	0.973929		0.0516706	-4.27451	9.28841e-05	4.03206		0.12386	-3.01322	0.000220648	0.907069		0.272303	-1.87671	1.99391e-06	5.70029		2.01056	1.00759	0.0218783	1.65999
VP2178		Nucleoid-associated protein VP2178	S	Binds to DNA and alters its conformation. May be involved in regulation of gene expression, nucleoid organization and DNA protection		0.0513694	0.139287	0.2452	0.182694		0.0307478	0.0015795	0.00428276	0.00753937	0.00561745		0.0513694	-4.28295	3.80556e-05	4.41958		0.139287	-2.84387	0.000117631	0.856091		0.2452	-2.02797	2.89537e-06	5.5383		0.182694	-2.4525	9.01791e-07	6.04489
VP2232	fliA	RNA polymerase sigma factor FliA (RNA polymerase sigma factor for flagellar operon) (Sigma F) (Sigma-28)	K	Sigma factors are initiation factors that promote the attachment of RNA polymerase to specific initiation sites and are then released. This sigma factor controls the expression of flagella-related genes		0.0507314	0.0838824	0.398382	0.750602		0.0141433	0.000717511	0.00118638	0.00563444	0.010616		0.0507314	-4.30098	0.000352869	3.45239		0.0838824	-3.57549	0.000776285	1.07633		0.398382	-1.32778	0.00011268	3.94815		0.750602	-0.41388	0.03011	1.52129
VP0761		UPF0319 protein VP0761	S	Belongs to the UPF0319 family		0.0498682	0.287602	-	-		0.0086298	0.000430352	0.00248195	0	0		0.0498682	-4.32574	0.0004474	3.3493		0.287602	-1.79785	0.00478311	0.541208		-	-9.9	2.78269e-06	5.55554		-	-9.9	1.13215e-05	4.9461
VP1294	ihfA	Integration host factor subunit alpha (IHF-alpha)	K	This protein is one of the two subunits of integration host factor, a specific DNA-binding protein that functions in genetic recombination as well as in transcriptional and translational control		0.0453484	0.0270554	1.00371	-		0.0126532	0.000573803	0.000342338	0.0127001	0		0.0453484	-4.4628	8.76852e-06	5.05707		0.0270554	-5.20794	1.93624e-05	1.56775		1.00371	0.00533833	0.0584933	1.23289		-	-9.9	1.12802e-08	7.94768
VP0019		Valine-pyruvate aminotransferase	E	Valine--pyruvate aminotransferase		0.0443853	0.0901403	0.540927	0.128979		0.0153517	0.000681391	0.00138381	0.00830418	0.00198005		0.0443853	-4.49378	3.05274e-05	4.51531		0.0901403	-3.47168	7.8328e-05	1.04508		0.540927	-0.886494	6.94938e-05	4.15805		0.128979	-2.95479	2.24579e-06	5.64863
VP2299		Nitrogen regulatory protein P-II	K	Belongs to the P(II) protein family		0.0430507	0.192719	0.185063	0.102378		0.029192	0.00125673	0.00562585	0.00540236	0.00298861		0.0430507	-4.53782	0.000117983	3.92818		0.192719	-2.37543	0.000392745	0.715075		0.185063	-2.43391	2.24741e-06	5.64832		0.102378	-3.28802	3.07683e-06	5.5119
VPA1200		Periplasmic nitrate reductase, electron transfer subunit (Diheme cytochrome c NapB)	C	Electron transfer subunit of the periplasmic nitrate reductase complex NapAB		0.0424598	-	0.0524033	-		0.0118248	0.000502078	0	0.000619657	0		0.0424598	-4.55776	7.75406e-05	4.11047		-	-9.9	0.000117631	#VALUE!		0.0524033	-4.2542	1.98158e-07	6.70299		-	-9.9	5.68523e-07	6.24525
VP0262	rplV	50S ribosomal protein L22	J	The globular domain of the protein is located near the polypeptide exit tunnel on the outside of the subunit, while an extended beta-hairpin is found that lines the wall of the exit tunnel in the center of the 70S ribosome		0.0379535	0.170261	0.164951	0.10615		0.183991	0.00698312	0.0313265	0.0303496	0.0195306		0.0379535	-4.71962	0.000647058	3.18906		0.170261	-2.55418	0.00182007	0.768885		0.164951	-2.59989	3.94122e-05	4.40437		0.10615	-3.23583	4.92889e-05	4.30725
VP3061	ilvD	Dihydroxy-acid dehydratase (DAD) (EC 4.2.1.9)	H	Belongs to the IlvD Edd family		0.0373725	0.255059	0.00430018	-		0.021615	0.000807808	0.00551311	9.29486e-05	0		0.0373725	-4.74188	2.28553e-05	4.64101		0.255059	-1.9711	0.000104362	0.593359		0.00430018	-7.86139	1.20176e-08	7.92018		-	-9.9	6.4401e-08	7.19111
VP2100	uvrB	UvrABC system protein B (Protein UvrB) (Excinuclease ABC subunit B)	L	damaged site, the DNA wraps around one UvrB monomer. DNA wrap is dependent on ATP binding by UvrB and probably causes local melting of the DNA helix, facilitating insertion of UvrB beta-hairpin between the DNA strands. Then UvrB probes one DNA strand for the presence of a lesion. If a lesion is found the UvrA subunits dissociate and the UvrB-DNA preincision complex is formed. This complex is subs…		0.0364733	0.131158	-	-		0.0295259	0.00107691	0.00387255	0	0		0.0364733	-4.77701	0.00128336	2.89165		0.131158	-2.93062	0.00296512	0.882206		-	-9.9	2.96434e-05	4.52807		-	-9.9	6.84099e-05	4.16488
VP0268	rplX	50S ribosomal protein L24	J	One of the proteins that surrounds the polypeptide exit tunnel on the outside of the subunit		0.035704	0.0647688	0.096328	0.0294264		0.213194	0.00761187	0.0138083	0.0205365	0.00627354		0.035704	-4.80777	0.000239327	3.62101		0.0647688	-3.94856	0.000471083	1.18863		0.096328	-3.3759	3.22332e-06	5.4917		0.0294264	-5.08674	5.2631e-06	5.27876
VP0882		Putative beta-ketoacyl-ACP reductase	IQ	COG1028 Dehydrogenases with different specificities (related to short-chain alcohol dehydrogenases)		0.0349434	1.40197	1.35297	21.5902		0.00205262	7.17254e-05	0.0028777	0.00277712	0.0443164		0.0349434	-4.83884	0.00416416	2.38047		1.40197	0.487455	0.0926723	-0.146738		1.35297	0.436125	0.0131409	1.88137		21.5902	4.4323	0.00949144	2.02267	24
VP0576	pstB1	Phosphate import ATP-binding protein PstB 1 (EC 7.3.2.1) (ABC phosphate transporter 1) (Phosphate-transporting ATPase 1)	P	Part of the ABC transporter complex PstSACB involved in phosphate import. Responsible for energy coupling to the transport system		0.0347048	0.122021	0.517831	0.395798		0.0516682	0.00179314	0.00630462	0.0267554	0.0204502		0.0347048	-4.84872	0.000590375	3.22887		0.122021	-3.0348	0.00131494	0.913564		0.517831	-0.949446	0.00211168	2.67537		0.395798	-1.33716	0.00116265	2.93455
VP1156		DNA-binding protein inhibitor Id-2-related protein	S	Phosphate-starvation-inducible E		0.0341261	0.0788372	0.0137258	-		0.0158009	0.000539223	0.00124569	0.00021688	0		0.0341261	-4.87298	0.000410178	3.38703		0.0788372	-3.66498	0.00088837	1.10327		0.0137258	-6.18696	4.02821e-06	5.39489		-	-9.9	1.07131e-05	4.97009
VP2326		Acetyltransferase-related protein	J	COG1670 Acetyltransferases, including N-acetylases of ribosomal proteins		0.0325076	0.0252607	-	-		0.0563584	0.00183207	0.00142365	0	0		0.0325076	-4.94308	0.00026885	3.57049		0.0252607	-5.30696	0.000470965	1.59756		-	-9.9	1.98666e-06	5.70188		-	-9.9	5.35321e-06	5.27139
VP0255	rpmE	50S ribosomal protein L31	J	Binds the 23S rRNA		0.0298313	0.0295227	0.0968164	0.00554557		0.172767	0.00515386	0.00510053	0.0167267	0.000958089		0.0298313	-5.06703	6.40729e-05	4.19333		0.0295227	-5.08203	0.000110183	1.52984		0.0968164	-3.3686	4.89831e-07	6.30995		0.00554557	-7.49445	4.61684e-07	6.33566
VP0537	ispH	4-hydroxy-3-methylbut-2-enyl diphosphate reductase (HMBPP reductase) (EC 1.17.7.4)	IM	Catalyzes the conversion of 1-hydroxy-2-methyl-2-(E)- butenyl 4-diphosphate (HMBPP) into a mixture of isopentenyl diphosphate (IPP) and dimethylallyl diphosphate (DMAPP). Acts in the terminal step of the DOXP MEP pathway for isoprenoid precursor biosynthesis		0.0286754	0.167638	0.297725	0.0433048		0.0212609	0.000609666	0.00356415	0.00632991	0.0009207		0.0286754	-5.12404	3.69982e-06	5.43182		0.167638	-2.57658	1.84899e-05	0.775627		0.297725	-1.74795	9.55938e-09	8.01957		0.0433048	-4.52933	1.09356e-08	7.96116
VPA0567		Glyoxalase	Q	Displays glyoxalase activity, catalyzing the conversion of glyoxal to glycolate		0.0252494	0.0373676	-	-		0.0269865	0.000681391	0.00100842	0	0		0.0252494	-5.30761	2.89918e-06	5.53772		0.0373676	-4.74207	7.69089e-06	1.4275		-	-9.9	1.53891e-10	9.81279		-	-9.9	1.56649e-09	8.80507
VP0259	rplW	50S ribosomal protein L23	J	One of the early assembly proteins it binds 23S rRNA. One of the proteins that surrounds the polypeptide exit tunnel on the outside of the ribosome. Forms the main docking site for trigger factor binding to the ribosome		0.0247105	0.0925459	0.0627687	0.0533485		0.229619	0.005674	0.0212503	0.0144129	0.0122498		0.0247105	-5.33873	0.000387563	3.41166		0.0925459	-3.43369	0.000878157	1.03364		0.0627687	-3.99381	6.36003e-06	5.19654		0.0533485	-4.22841	1.49679e-05	4.82484
VP1623		Amino acid ABC transporter, ATP-binding protein	E	COG1126 ABC-type polar amino acid transport system, ATPase component		0.0243095	-	0.0201248	-		0.0538837	0.00130989	0	0.0010844	0		0.0243095	-5.36233	0.000335091	3.47484		-	-9.9	0.000536672	#VALUE!		0.0201248	-5.63488	3.54562e-06	5.45031		-	-9.9	8.25957e-06	5.08304
VP0329	rpmA	50S ribosomal protein L27	J	Belongs to the bacterial ribosomal protein bL27 family		0.0224749	0.112778	0.0326916	0.0940551		0.131741	0.00296085	0.0148575	0.00430682	0.0123909		0.0224749	-5.47554	0.000354212	3.45074		0.112778	-3.14844	0.000878157	0.947776		0.0326916	-4.93494	4.36896e-06	5.35962		0.0940551	-3.41035	1.96152e-05	4.70741
VPA1672	araG	Arabinose import ATP-binding protein AraG (EC 7.5.2.12)	G	Part of the ABC transporter complex AraFGH involved in arabinose import. Responsible for energy coupling to the transport system		0.021916	0.136945	0.111343	2.2678		0.0147274	0.000322764	0.00201684	0.00163979	0.0333987		0.021916	-5.51187	0.000441887	3.35469		0.136945	-2.86833	0.00139285	0.863454		0.111343	-3.16691	1.14292e-05	4.94198		2.2678	1.18129	0.0159571	1.79705
VPA1501		Putative membrane protein	M	COG0668 Small-conductance mechanosensitive channel		0.017566	0.004831	0.0721233	-		0.0122788	0.000215689	5.93188e-05	0.000885586	0		0.017566	-5.83107	0.000351539	3.45403		0.004831	-7.69346	0.000605488	2.31596		0.0721233	-3.79339	4.78457e-06	5.32016		-	-9.9	9.63864e-06	5.01598
VP2465		Putative RNA-binding protein containing KH domain	J	RNA-binding protein containing KH domain, possibly ribosomal protein		0.0162625	0.150001	0.203241	0.129619		0.0431047	0.000700989	0.00646575	0.00876064	0.00558719		0.0162625	-5.94231	0.000351539	3.45403		0.150001	-2.73695	0.0012647	0.823905		0.203241	-2.29874	1.71442e-05	4.76588		0.129619	-2.94765	2.46822e-05	4.60762
VP1961	trpA	Tryptophan synthase alpha chain (EC 4.2.1.20)	E	The alpha subunit is responsible for the aldol cleavage of indoleglycerol phosphate to indole and glyceraldehyde 3- phosphate		0.0127035	0.301414	0.182627	0.0320334		0.0338969	0.000430609	0.010217	0.00619049	0.00108583		0.0127035	-6.29863	0.00402318	2.39543		0.301414	-1.73018	0.017086	0.520836		0.182627	-2.45303	0.00072006	3.14263		0.0320334	-4.96428	0.000589709	3.22936
VP0272	rplF	50S ribosomal protein L6	J	This protein binds to the 23S rRNA, and is important in its secondary structure. It is located near the subunit interface in the base of the L7 L12 stalk, and near the tRNA binding site of the peptidyltransferase center		0.012025	0.0641695	0.190898	0.0475153		0.162655	0.00195593	0.0104375	0.0310505	0.00772859		0.012025	-6.37781	0.000214176	3.66923		0.0641695	-3.96197	0.000466427	1.19267		0.190898	-2.38912	5.89278e-06	5.22968		0.0475153	-4.39546	6.25186e-06	5.20399
VP0571		Putative phosphate ABC transporter, periplasmic phosphate-binding protein	P	Phosphate ABC transporter, periplasmic phosphate-binding protein		0.0120097	0.0857002	0.0119718	0.159314		0.0388199	0.000466215	0.00332687	0.000464743	0.00618456		0.0120097	-6.37966	0.00024618	3.60875		0.0857002	-3.54456	0.000566866	1.06702		0.0119718	-6.38422	2.05969e-06	5.6862		0.159314	-2.65005	4.71569e-05	4.32646
VP1210	rplY	50S ribosomal protein L25	J	This is one of the proteins that binds to the 5S RNA in the ribosome where it forms part of the central protuberance		0.0105821	0.0877937	0.0610419	0.0401206		0.160989	0.00170361	0.0141338	0.00982707	0.00645897		0.0105821	-6.56223	0.00102399	2.9897		0.0877937	-3.50974	0.00219629	1.05654		0.0610419	-4.03406	3.64911e-05	4.43781		0.0401206	-4.63951	7.06521e-05	4.15087
VPA1262		Uncharacterized protein	S			0.00915259	0.432823	0.139558	0.0469947		0.0313465	0.000286902	0.0135675	0.00437466	0.00147312		0.00915259	-6.7716	0.000410043	3.38717		0.432823	-1.20815	0.00568878	0.363689		0.139558	-2.84106	1.47459e-05	4.83133		0.0469947	-4.41136	1.85826e-05	4.73089
VPA1526		Uncharacterized protein	C	COG3783 Soluble cytochrome b562		0.00849916	0.108139	0.0216011	0.0534093		0.0548543	0.000466215	0.00593188	0.00118491	0.00292973		0.00849916	-6.87846	0.000117983	3.92818		0.108139	-3.20904	0.000392745	0.966018		0.0216011	-5.53275	5.61119e-07	6.25095		0.0534093	-4.22677	2.16097e-06	5.66535
VP2366		Putative GGDEF family protein	T	COG2199 FOG GGDEF domain		0.007228	-	-	-		0.0298407	0.000215689	0	0	0		0.007228	-7.11219	0.000433123	3.36339		-	-9.9	0.000721739	#VALUE!		-	-9.9	5.29976e-06	5.27574		-	-9.9	1.4007e-05	4.85365
VP2533	rpsP	30S ribosomal protein S16	J	Belongs to the bacterial ribosomal protein bS16 family		0.00603673	0.13154	0.00463862	-		0.074408	0.000449181	0.0097876	0.00034515	0		0.00603673	-7.37202	3.21437e-05	4.4929		0.13154	-2.92643	0.0001894	0.880943		0.00463862	-7.75209	4.84992e-08	7.31427		-	-9.9	1.60782e-07	6.79376
VP0506		tRNA1(Val) (adenine(37)-N6)-methyltransferase (EC 2.1.1.223) (tRNA m6A37 methyltransferase)	J	Specifically methylates the adenine in position 37 of tRNA(1)(Val) (anticodon cmo5UAC)		0.00419157	0.0754853	-	-		0.0598914	0.000251039	0.00452092	0	0		0.00419157	-7.89829	0.00024047	3.61894		0.0754853	-3.72766	0.000574613	1.12214		-	-9.9	1.94365e-06	5.71138		-	-9.9	5.26942e-06	5.27824
VPA0454		Putative DNA-binding stress protein	P	Ferritin-like domain		-	-	-	-		0.0241563	0	0	0	0		-	-9.9	0.000413588	3.38343		-	-9.9	0.000709558	#VALUE!		-	-9.9	5.03911e-06	5.29765		-	-9.9	1.35669e-05	4.86752
VP1920		Putative iron-regulated protein A	P	Iron-regulated protein		-	-	-	-		0.0242725	0	0	0	0		-	-9.9	0.000644474	3.19079		-	-9.9	0.0010577	#VALUE!		-	-9.9	1.13823e-05	4.94377		-	-9.9	2.87432e-05	4.54146
VP2256	fliDP	Polar flagellar hook-associated protein 2 (HAP2) (Filament cap protein) (Flagellar cap protein)	N	morphogenesis and for the elongation of the flagellar filament by facilitating polymerization of the flagellin monomers at the tip of growing filament. Forms a capping structure, which prevents flagellin subunits (transported through the central channel of the flagellum) from leaking out without polymerization at the distal end		-	0.0105415	-	-		0.0243563	0	0.000256753	0	0		-	-9.9	0.00030993	3.50874		0.0105415	-6.56777	0.000562086	1.9771		-	-9.9	2.95625e-06	5.52926		-	-9.9	8.46258e-06	5.0725
VPA1124		Putative transcriptional regulator	K	MerR, DNA binding		-	0.153414	-	-		0.0250885	0	0.00384893	0	0		-	-9.9	0.000544564	3.26395		0.153414	-2.70449	0.00195552	0.814134		-	-9.9	8.28452e-06	5.08173		-	-9.9	2.13614e-05	4.67037
VP2958		Uncharacterized protein	S	membrane		-	-	0.156084	-		0.031526	0	0	0.00492072	0		-	-9.9	0.000190284	3.7206		-	-9.9	0.000348447	#VALUE!		0.156084	-2.6796	8.38488e-06	5.0765		-	-9.9	3.54215e-06	5.45073
VPA0303		Putative regulatory protein	K	DeoR C terminal sensor domain		-	0.0521721	-	-		0.0318355	0	0.00166093	0	0		-	-9.9	0.00012907	3.88917		0.0521721	-4.26058	0.000307227	1.28256		-	-9.9	6.15783e-07	6.21057		-	-9.9	1.85005e-06	5.73282
VPA1683		Alkyl hydroperoxide reductase C (EC 1.11.1.15) (Peroxiredoxin) (Thioredoxin peroxidase)	O	Alkyl hydroperoxide reductase		-	0.215566	0.0448394	0.0743281		0.0338577	0	0.00729858	0.00151816	0.00251658		-	-9.9	0.000207705	3.68255		0.215566	-2.2138	0.000852117	0.666419		0.0448394	-4.47909	2.22058e-06	5.65353		0.0743281	-3.74995	9.08466e-06	5.04169
VP1400		Protein kinase domain-containing protein	KLT	Protein tyrosine kinase		-	0.134278	-	0.199508		0.0516862	0	0.0069403	0	0.0103118		-	-9.9	1.76612e-05	4.75298		0.134278	-2.89671	0.000117631	0.871997		-	-9.9	1.0691e-08	7.97098		0.199508	-2.32548	1.55695e-05	4.80772
VP1048	ruvC	Crossover junction endodeoxyribonuclease RuvC (EC 3.1.22.4) (Holliday junction nuclease RuvC) (Holliday junction resolvase RuvC)	L	Nuclease that resolves Holliday junction intermediates in genetic recombination. Cleaves the cruciform structure in supercoiled DNA by nicking to strands with the same polarity at sites symmetrically opposed at the junction in the homologous arms and leaves a 5'-terminal phosphate and a 3'-terminal hydroxyl group		-	0.0855893	0.0582219	0.01728		0.055445	0	0.0047455	0.00322812	0.000958089		-	-9.9	0.000410043	3.38717		0.0855893	-3.54643	0.00101574	1.06758		0.0582219	-4.10229	8.33376e-06	5.07916		0.01728	-5.85475	1.49679e-05	4.82484
VP1622		Amino acid ABC transporter, permease protein	P	COG0765 ABC-type amino acid transport system, permease component		-	0.058387	0.040224	-		0.0995639	0	0.00581324	0.00400486	0		-	-9.9	0.000648029	3.18841		0.058387	-4.09821	0.00132437	1.23368		0.040224	-4.6358	1.59713e-05	4.79666		-	-9.9	2.89225e-05	4.53876

## Sheet: S. Data B. T0 vs P2-T12
Supplementary Data.B. List of significantly upregulated or significantly downregulated proteins in VBNC cells (P2-T12) compared to T0.
Locus tag	Gene name	Protein name					COG category	eggNOG description		T0 vs P1-T12	T0 vs P2-T12	T0 vs P1-T50	T0 vs P2-T50		N O R M A L I S E D A B U N D A N C E S						Change in protein expression
															T0_ mean	P1-T12_ mean	P2-T12_ mean	P1-T50_ mean	P2-T50_ mean		T0 vs P1-T12					T0 vs P2-T12					T0 vs P1-T50					T0 vs P2-T50
										Fold change	Fold change	Fold change	Fold change								Fold change (FC)	log2FC	q value	-log10q.value	rank (significantly upregulated)	Fold change (FC)	log2FC	q value	-log10q.value	rank (significantly upregulated)	Fold change (FC)	log2FC	q value	-log10q.value	rank (significantly upregulated)	Fold change (FC)	log2FC	q value	-log10q.value	rank (significantly upregulated)
VPA0888		Sui1 family protein					J	COG0023 Translation initiation factor 1 (eIF-1 SUI1) and related proteins		42.2841	79.6711	-	26.2089		0.00219441	0.0927886	0.174831	0	0.0575131		42.2841	5.40204	7.98723e-05	4.0976	1	79.6711	6.31598	9.82607e-07	-1.9013	1	-	-9.9	1.27541e-05	4.89435		26.2089	4.71199	0.0092856	2.03219	19		Color code	Fold change
VPA0326		Uncharacterized protein					S			8.5895	20.0004	-	8.28084		0.00272772	0.0234298	0.0545556	0	0.0225878		8.5895	3.10257	3.36226e-06	5.47337	4	20.0004	4.32196	6.902e-05	-1.30104	2	-	-9.9	3.63776e-05	4.43917		8.28084	3.04978	0.0118983	1.92451				Significantly upregulated
VP1432		ATP-binding component of a transport system					V	ABC transporter transmembrane region		3.48959	13.688	2.28687	2.67374		0.00364928	0.0127345	0.0499512	0.00834543	0.00975724		3.48959	1.80306	0.00172772	2.76253	51	13.688	3.77484	0.0057811	-1.13634	3	2.28687	1.19337	0.00386278	2.4131		2.67374	1.41886	0.0042477	2.37185				Upregulated
VPA1277		Sensor histidine kinase					T	PhoQ Sensor		6.58176	11.9928	-	2.56534		0.00689088	0.0453541	0.0826412	0	0.0176774		6.58176	2.71847	1.43008e-05	4.84464	8	11.9928	3.5841	1.24479e-05	-1.07892	4	-	-9.9	2.05671e-05	4.68683		2.56534	1.35915	0.0253844	1.59543				Non-regulated
VPA0681		Uncharacterized protein					C	Cytochrome c554 and c-prime		6.17486	10.6329	-	1.89212		0.00415229	0.0256398	0.0441509	0	0.00785664		6.17486	2.62641	1.66961e-05	4.77738	10	10.6329	3.41046	3.19526e-05	-1.02665	5	-	-9.9	2.586e-06	5.58737		1.89212	0.920006	0.0370914	1.43073				Downregulated
VPA0166		Putative outer membrane protein					M	COG3203 Outer membrane protein (porin)		9.52851	9.49508	7.82526	11.0331		0.0180688	0.172169	0.171565	0.141393	0.199354		9.52851	3.25225	4.09126e-05	4.38814	3	9.49508	3.24718	7.8447e-05	-0.977499	6	7.82526	2.96814	3.81777e-09	8.41819	66	11.0331	3.46376	5.45951e-05	4.26285	39			Significantly downregulated
VPA1499	lldD	L-lactate dehydrogenase (EC 1.1.-.-)					C	Catalyzes the conversion of L-lactate to pyruvate. Is coupled to the respiratory chain		7.05891	8.52819	5.90803	6.98317		0.0418229	0.295224	0.356674	0.247091	0.292057		7.05891	2.81944	3.64484e-07	6.43832	7	8.52819	3.09224	1.84926e-07	-0.930857	7	5.90803	2.56268	7.47767e-09	8.12623	98	6.98317	2.80388	0.00300092	2.52275	60		Significance: at least 3 -fold difference and p<0.01
VP2212		Long-chain fatty acid transport protein					I	long-chain fatty acid transport protein		4.00728	8.33237	2.92054	3.57026		0.00513484	0.0205768	0.0427854	0.0149965	0.0183327		4.00728	2.00262	3.33598e-05	4.47678	26	8.33237	3.05873	0.000110183	-0.920769	8	2.92054	1.54624	2.19997e-07	6.65758		3.57026	1.83603	0.00328219	2.48384	144		Non-regulated: 0.95 - 1.05 fold change difference
VP1267		Putative lipoprotein					M	Belongs to the ompA family		9.57765	8.28413	4.0494	7.63327		0.00678802	0.0650133	0.0562328	0.0274874	0.0518148		9.57765	3.25967	1.97098e-05	4.70532	2	8.28413	3.05035	3.5214e-06	-0.918247	9	4.0494	2.01771	3.32084e-05	4.47875	151	7.63327	2.9323	0.000762701	3.11765	58
VPA0942		Endo/exonuclease/phosphatase domain-containing protein					L	Endonuclease/Exonuclease/phosphatase family		0.734707	7.71374	0.683255	1.14966		0.012341	0.009067	0.095195	0.00843203	0.0141879		0.734707	-0.444759	0.0349408	1.45667		7.71374	2.94743	0.00140722	-0.887265	10	0.683255	-0.549503	0.00415012	2.38194		1.14966	0.201202	0.0633921	1.19797			Color code	Abundance (%)
VPA1428		Azurin					C	Transfers electrons from cytochrome c551 to cytochrome oxidase		2.34751	7.37083	20.5156	36.4456		0.00793368	0.0186244	0.0584778	0.162764	0.289148		2.34751	1.23113	0.0021113	2.67545		7.37083	2.88183	0.00255038	-0.867516	11	20.5156	4.35865	1.48676e-07	6.82776	23	36.4456	5.18767	5.04547e-06	5.2971	15			0-0.02
VP2702		MSHA biogenesis protein MshN					S	MSHA biogenesis protein MshN		3.54866	7.051	0.688046	6.59639		0.0152575	0.0541437	0.107581	0.0104978	0.100644		3.54866	1.82728	0.000292606	3.53372	46	7.051	2.81783	2.79828e-07	-0.848251	12	0.688046	-0.539424	0.00214635	2.6683		6.59639	2.72168	0.000110313	3.95737	67			0.02-0.04
VP2025		SBP_bac_5 domain-containing protein					E	ABC-type oligopeptide transport system, periplasmic component		1.35629	6.70387	3.71803	2.73388		0.167084	0.226614	1.12011	0.621222	0.456786		1.35629	0.439667	0.0323808	1.48971		6.70387	2.74499	0.00138402	-0.826325	13	3.71803	1.89454	1.04993e-06	5.97884	171	2.73388	1.45095	2.45889e-05	4.60926				0.04-0.06
VP2817	hfq	RNA-binding protein Hfq					J	RNA chaperone that binds small regulatory RNA (sRNAs) and mRNAs to facilitate mRNA translational regulation in response to envelope stress, environmental stress and changes in metabolite concentrations. Also binds with high specificity to tRNAs		7.8746	6.64464	19.8129	27.1803		0.00314171	0.0247397	0.0208755	0.0622463	0.0853926		7.8746	2.97721	3.08943e-06	5.51012	5	6.64464	2.73219	1.97425e-05	-0.822472	14	19.8129	4.30837	3.70966e-09	8.43067	24	27.1803	4.76449	8.77688e-05	4.05666	18			0.06-0.08
VP2951		GlpG protein					S	membrane protein (homolog of Drosophila rhomboid)		3.89192	6.43746	-	2.41884		0.00192856	0.00750582	0.0124151	0	0.00466488		3.89192	1.96048	0.000313165	3.50423	30	6.43746	2.68649	0.00042342	-0.808715	15	-	-9.9	7.57962e-05	4.12035		2.41884	1.27431	0.0281667	1.55026				0.08-0.1
VP1009		UPF0319 protein VP1009					S	Belongs to the UPF0319 family		0.873981	5.95042	1.18736	1.52583		0.0532733	0.0465598	0.316998	0.0632544	0.081286		0.873981	-0.194326	0.0356435	1.44802		5.95042	2.57299	0.00478103	-0.774547	16	1.18736	0.247754	0.00931682	2.03073		1.52583	0.609596	0.0135745	1.86727				0.1-0.2
VP0433		Periplasmic serine endoprotease DegP-like (EC 3.4.21.107)					M	Belongs to the peptidase S1C family		0.648254	5.5956	2.04314	1.64943		0.144653	0.0937722	0.809423	0.295548	0.238596		0.648254	-0.625369	0.00207245	2.68352		5.5956	2.48429	0.00222618	-0.747847	17	2.04314	1.03079	0.000135999	3.86647		1.64943	0.721966	0.00531005	2.2749				0.2-0.4
VP2067	udk	Uridine kinase (EC 2.7.1.48) (Cytidine monophosphokinase) (Uridine monophosphokinase)					F	Cytidine monophosphokinase		3.38067	5.4774	0.517002	2.04786		0.00680382	0.0230015	0.0372673	0.00351759	0.0139333		3.38067	1.75731	6.23197e-05	4.20537	59	5.4774	2.45349	4.79507e-05	-0.738575	18	0.517002	-0.951758	0.0005726	3.24215		2.04786	1.03412	0.0328913	1.48292				0.4-0.6
VP1056		4HBT domain-containing protein					S	Thioesterase-like superfamily		2.49407	5.0255	3.58015	11.8204		0.0083174	0.0207442	0.0417991	0.0297776	0.0983149		2.49407	1.3185	0.00267091	2.57334		5.0255	2.32927	5.49522e-05	-0.70118	19	3.58015	1.84002	0.000137219	3.86258	178	11.8204	3.56321	0.000111698	3.95196	35			0.6-0.8
VPA1104		Uncharacterized protein					T	CHASE4 domain		3.69338	4.62174	-	1.54641		0.00337382	0.0124608	0.0155929	0	0.0052173		3.69338	1.88494	4.66886e-05	4.33079	40	4.62174	2.20844	5.42265e-05	-0.664805	20	-	-9.9	6.82764e-07	6.16573		1.54641	0.628923	0.0484179	1.31499				0.8-1
VP0593		Inositol-1-monophosphatase (EC 3.1.3.25)					G	COG0483 Archaeal fructose-1,6-bisphosphatase and related enzymes of inositol monophosphatase family		0.618871	4.42282	0.451074	0.822172		0.0826679	0.0511608	0.365625	0.0372893	0.0679672		0.618871	-0.69229	0.00408892	2.38839		4.42282	2.14497	0.00560403	-0.645699	21	0.451074	-1.14857	6.11141e-05	4.21386		0.822172	-0.282488	0.0274246	1.56186				1<
VP3054		Thiol:disulfide interchange protein					O	Thiol disulfide interchange protein		1.5064	4.23878	1.94082	2.90332		0.0532663	0.0802405	0.225784	0.10338	0.154649		1.5064	0.591107	0.000368841	3.43316		4.23878	2.08365	0.000657574	-0.627241	22	1.94082	0.956667	2.84004e-05	4.54668		2.90332	1.5377	0.000504976	3.29673
VP0240		Putative 5-carboxymethyl-2-hydroxymuconate delta isomerase					G	5-carboxymethyl-2-hydroxymuconate isomerase		4.8053	4.02624	12.3109	17.4437		0.0111718	0.0536837	0.0449802	0.137535	0.194877		4.8053	2.26463	3.69982e-06	5.43182	14	4.02624	2.00943	6.06464e-05	-0.604899	23	12.3109	3.62187	6.12821e-09	8.21267	39	17.4437	4.12463	6.03204e-05	4.21954	31		1-25: 25 most significantly upregulated protein
VPA1419		Putative 3-hydroxyisobutyrate dehydrogenase					I	COG2084 3-hydroxyisobutyrate dehydrogenase and related beta-hydroxyacid dehydrogenases		2.75218	3.95192	0.126638	1.58632		0.0385387	0.106065	0.152302	0.00488047	0.0611345		2.75218	1.46058	9.07289e-05	4.04225		3.95192	1.98256	8.80125e-05	-0.596809	24	0.126638	-2.98121	9.50138e-08	7.02221		1.58632	0.66568	0.0464252	1.33325			ND: not detected
VP1069		Sensor histidine kinase					T	PhoQ Sensor		2.24483	3.83469	-	1.43191		0.0202755	0.0455151	0.0777505	0	0.0290327		2.24483	1.1666	0.000106008	3.97466		3.83469	1.93911	3.97378e-05	-0.583731	25	-	-9.9	3.21718e-07	6.49252		1.43191	0.51794	0.0541706	1.26624			+: detected only in#2 in pairwise comparison
VP2572	rnc	Ribonuclease 3 (EC 3.1.26.3) (Ribonuclease III) (RNase III)					J	Digests double-stranded RNA. Involved in the processing of primary rRNA transcript to yield the immediate precursors to the large and small rRNAs (23S and 16S). Processes some mRNAs, and tRNAs when they are encoded in the rRNA operon. Processes pre- crRNA and tracrRNA of type II CRISPR loci if present in the organism		0.502266	3.80196	11.1925	6.15177		0.0091764	0.004609	0.0348884	0.102707	0.0564511		0.502266	-0.993475	0.0126075	1.89937		3.80196	1.92675	0.00579356	-0.580008	26	11.1925	3.48446	4.40434e-09	8.35612	43	6.15177	2.621	0.00041613	3.38077	73		-: detected only in#1 in pairwise comparison
VP2692		Uncharacterized protein					N	alginic acid biosynthetic process		1.11087	3.79756	2.29759	2.94991		0.0306239	0.0340193	0.116296	0.0703612	0.090338		1.11087	0.151692	0.00210043	2.67769		3.79756	1.92507	0.00480339	-0.579505	27	2.29759	1.20012	5.11504e-07	6.29115		2.94991	1.56067	0.00140828	2.85131			If a protein was detected only in one sample of the pairwise comparison (and the q value was less than 0.01) significance to the difference in expression was assigned only if the normalised abundance of the protein was higher than 0.02% in the protein-positive sample.
VP2356		Putative AmpG protein					G	COG0477 Permeases of the major facilitator superfamily		4.18598	3.70123	-	1.25708		0.00380855	0.0159425	0.0140963	0	0.00478764		4.18598	2.06557	6.76345e-06	5.16983	25	3.70123	1.88801	3.38305e-05	-0.568347	28	-	-9.9	3.30392e-07	6.48097		1.25708	0.330072	0.0657814	1.1819
VP0589	yajC	Sec translocon accessory complex subunit YajC					U	Preprotein translocase subunit YajC		5.04639	3.67098	4.40931	5.78026		0.097007	0.489535	0.356111	0.427734	0.560726		5.04639	2.33525	1.48999e-05	4.82682	12	3.67098	1.87617	5.04046e-06	-0.564782	29	4.40931	2.14055	9.91977e-12	11.0035	139	5.78026	2.53113	0.00109907	2.95897	80
VP0340	djlA	Co-chaperone protein DjlA					O	Regulatory DnaK co-chaperone. Direct interaction between DnaK and DjlA is needed for the induction of the wcaABCDE operon, involved in the synthesis of a colanic acid polysaccharide capsule, possibly through activation of the RcsB RcsC phosphotransfer signaling pathway. The colanic acid capsule may help the bacterium survive conditions outside the host		3.14637	3.66045	0.975875	1.02318		0.00758394	0.0238619	0.0277606	0.00740098	0.00775974		3.14637	1.65369	2.88458e-05	4.53992	75	3.66045	1.87202	7.8447e-05	-0.563534	30	0.975875	-0.0352313	0.0557234	1.25396		1.02318	0.033061	0.0881032	1.05501
VP0168		Uncharacterized protein					HP	TonB dependent receptor		4.91713	3.5205	3.76852	2.39716		0.194554	0.956646	0.684926	0.733179	0.466377		4.91713	2.29782	0.000188894	3.72378	13	3.5205	1.81578	0.000353001	-0.546604	31	3.76852	1.914	1.08648e-05	4.96398	168	2.39716	1.26133	6.0565e-06	5.21778
VP2793		Cyclic AMP receptor protein					K	COG0664 cAMP-binding proteins - catabolite gene activator and regulatory subunit of cAMP-dependent protein kinases		0.673287	3.48977	1.01003	0.715		0.274759	0.184992	0.958846	0.277514	0.196453		0.673287	-0.570707	0.000669987	3.17393		3.48977	1.80313	0.00282921	-0.542797	32	1.01003	0.014392	0.0510103	1.29234		0.715	-0.483986	2.58513e-06	5.58752
VP0173		Oligopeptide ABC transporter, ATP-binding protein					P	Belongs to the ABC transporter superfamily		4.35413	3.47236	3.67598	2.79842		0.0476559	0.2075	0.165478	0.175182	0.133361		4.35413	2.12238	2.22013e-06	5.65362	20	3.47236	1.79592	5.03154e-06	-0.540624	33	3.67598	1.87813	1.5542e-09	8.80849	174	2.79842	1.48461	7.3293e-05	4.13494
VP2311		Zinc metalloprotease (EC 3.4.24.-)					M	Zinc metalloprotease		5.09501	3.47094	0.805232	2.48578		0.0213571	0.108814	0.0741291	0.0171974	0.053089		5.09501	2.34908	1.77823e-05	4.75001	11	3.47094	1.79533	3.85622e-05	-0.540447	34	0.805232	-0.312523	0.00880388	2.05533		2.48578	1.3137	0.0206325	1.68545
VP0622		Sodium/alanine symporter					U	COG1115 Na alanine symporter		4.27403	3.39677	8.35817	6.36791		0.0252833	0.108061	0.0858813	0.211322	0.161001		4.27403	2.0956	3.64484e-07	6.43832	23	3.39677	1.76416	3.10292e-06	-0.531066	35	8.35817	3.06319	2.7109e-08	7.56689	59	6.36791	2.67082	3.79027e-08	7.42133	71
VP2068		Iron-sulfur cluster carrier protein					D	Binds and transfers iron-sulfur (Fe-S) clusters to target apoproteins. Can hydrolyze ATP		2.24022	3.37604	-	0.764318		0.012287	0.0275256	0.0414813	0	0.00939114		2.24022	1.16364	7.59681e-05	4.11937		3.37604	1.75533	0.000255681	-0.528408	36	-	-9.9	2.51115e-10	9.60013		0.764318	-0.387756	0.0533273	1.27305
VP0625		Uncharacterized protein					S			3.15457	3.3587	1.07625	1.2875		0.0250357	0.0789767	0.0840873	0.0269445	0.0322335		3.15457	1.65744	0.00020588	3.68639	73	3.3587	1.7479	2.38232e-05	-0.526171	37	1.07625	0.106007	0.0164704	1.7833		1.2875	0.364578	0.0438817	1.35772
VP2437		Nucleoside permease					U	Belongs to the concentrative nucleoside transporter (CNT) (TC 2.A.41) family		3.46773	3.33218	1.72002	2.52902		0.0229552	0.0796024	0.0764906	0.0394833	0.0580542		3.46773	1.79399	0.000107049	3.97042	53	3.33218	1.73646	2.79828e-07	-0.522728	38	1.72002	0.782425	0.00198083	2.70315		2.52902	1.33858	0.00158145	2.80094
VP0969		UPF0227 protein VP0969					S	Belongs to the UPF0227 family		2.7258	3.31158	0.0453106	1.37511		0.0395002	0.10767	0.130808	0.00178978	0.0543173		2.7258	1.44668	0.00026855	3.57098		3.31158	1.72752	4.42052e-05	-0.520035	39	0.0453106	-4.46401	7.91245e-07	6.10169		1.37511	0.459551	0.0563365	1.24921
VP0171		Putative peptide ABC transporter, permease protein					P	transport system permease component		3.24026	3.28536	8.85206	4.03423		0.00501935	0.016264	0.0164903	0.0444315	0.0202492		3.24026	1.69611	1.7583e-05	4.75491	67	3.28536	1.71605	0.000859136	-0.516583	40	8.85206	3.14601	4.34372e-07	6.36214	54	4.03423	2.01229	5.75862e-05	4.23968	120
VP1161		Cytochrome c-type protein					C	Belongs to the TorC TorY family		4.32724	3.26048	8.24981	3.97943		0.00608108	0.0263143	0.0198273	0.0501677	0.0241992		4.32724	2.11345	3.08626e-05	4.51057	22	3.26048	1.70509	1.24479e-05	-0.513282	41	8.24981	3.04436	8.11804e-08	7.09055	61	3.97943	1.99256	0.00114451	2.94138	124
VP1053		Cytochrome d ubiquinol oxidase, subunit I					C	COG1271 Cytochrome bd-type quinol oxidase, subunit 1		4.58744	3.252	5.71717	4.88116		0.0766142	0.351463	0.249149	0.438017	0.373966		4.58744	2.19769	3.14225e-06	5.50276	17	3.252	1.70133	1.84926e-07	-0.51215	42	5.71717	2.5153	1.764e-08	7.7535	102	4.88116	2.28722	7.41982e-07	6.12961	96
VP2718		Putative Na+/H+ antiporter					P	COG0025 NhaP-type Na H and K H antiporters		4.63805	3.24057	0.171223	5.25855		0.00776745	0.0360258	0.025171	0.00132997	0.0408455		4.63805	2.21352	1.8937e-05	4.72269	15	3.24057	1.69625	3.19526e-05	-0.510622	43	0.171223	-2.54605	1.43138e-07	6.84424		5.25855	2.39466	0.000710987	3.14814	87
VP0172		Putative binding protein component of ABC transporter					E	ABC-type oligopeptide transport system, periplasmic component		1.71224	3.23704	5.18103	2.90632		0.17505	0.299729	0.566645	0.906941	0.508753		1.71224	0.775888	2.22013e-06	5.65362		3.23704	1.69468	0.000347709	-0.510148	44	5.18103	2.37324	3.16957e-07	6.499	114	2.90632	1.5392	5.58437e-06	5.25303
VP0174		Oligopeptide ABC transporter, ATP-binding protein					P	COG4608 ABC-type oligopeptide transport system, ATPase component		4.59446	3.23354	5.96421	4.21048		0.0400992	0.184234	0.129662	0.23916	0.168837		4.59446	2.19989	2.22013e-06	5.65362	16	3.23354	1.69311	1.75859e-05	-0.509678	45	5.96421	2.57633	8.74193e-10	9.05839	94	4.21048	2.07398	1.33393e-06	5.87487	114
VP2569	pdxJ	Pyridoxine 5'-phosphate synthase (PNP synthase) (EC 2.6.99.2)					H	Catalyzes the complicated ring closure reaction between the two acyclic compounds 1-deoxy-D-xylulose-5-phosphate (DXP) and 3-amino-2-oxopropyl phosphate (1-amino-acetone-3-phosphate or AAP) to form pyridoxine 5'-phosphate (PNP) and inorganic phosphate		1.59737	3.23227	11.9645	17.4391		0.0663849	0.106041	0.214574	0.79426	1.15769		1.59737	0.675695	0.000201537	3.69565		3.23227	1.69255	1.56087e-05	-0.509508	46	11.9645	3.58068	0.000248	3.60555	40	17.4391	4.12425	0.00146339	2.83464	32
VP2766	metJ	Met repressor (Met regulon regulatory protein MetJ)					K	This regulatory protein, when combined with SAM (S- adenosylmethionine) represses the expression of the methionine regulon and of enzymes involved in SAM synthesis		0.492154	3.18327	5.73507	3.77869		0.0160845	0.00791606	0.0512013	0.092246	0.0607785		0.492154	-1.02282	0.000711334	3.14793		3.18327	1.67051	0.00534561	-0.502873	47	5.73507	2.51981	1.28259e-08	7.89191	100	3.77869	1.91789	1.06339e-06	5.97331	134
VP2935		RNA-binding protein					S	COG0724 RNA-binding proteins (RRM domain)		4.33352	3.10382	0.524225	0.368554		0.0154124	0.0667899	0.0478373	0.00807956	0.0056803		4.33352	2.11554	3.3412e-05	4.4761	21	3.10382	1.63404	0.000818791	-0.491897	48	0.524225	-0.931742	7.41716e-05	4.12976		0.368554	-1.44005	4.04704e-05	4.39286
VP1084		Uncharacterized protein					S	Multiubiquitin		1.74691	3.10355	1.86344	1.57578		0.0192891	0.0336962	0.0598645	0.035944	0.0303953		1.74691	0.804805	4.31303e-05	4.36522		3.10355	1.63392	0.000235151	-0.491859	49	1.86344	0.897969	0.00130704	2.88371		1.57578	0.656065	0.00211049	2.67562
VP0995		Uncharacterized protein					S	Protein of unknown function (DUF3360)		7.63562	3.07273	-	0.240185		0.00229997	0.0175617	0.00706721	0	0.00055242		7.63562	2.93275	6.63015e-05	4.17848	6	3.07273	1.61952	0.00116375	-0.487525	50	-	-9.9	9.44518e-06	5.02479		0.240185	-2.05778	0.00253221	2.5965
VP1529	potA	Spermidine/putrescine import ATP-binding protein PotA (EC 7.6.2.11)					P	Part of the ABC transporter complex PotABCD involved in spermidine putrescine import. Responsible for energy coupling to the transport system		3.8132	3.01325	1.97084	2.48444		0.0248	0.0945671	0.0747285	0.0488767	0.0616141		3.8132	1.931	7.28082e-06	5.13782	34	3.01325	1.59132	0.000451815	-0.479035	51	1.97084	0.97881	5.7806e-07	6.23803		2.48444	1.31292	0.0031756	2.49817
VP0351		Putative long-chain-fatty-acid-CoA ligase					I	COG1022 Long-chain acyl-CoA synthetases (AMP-forming)		0.298718	0.333332	1.24713	0.424416		0.036544	0.0109164	0.0121813	0.0455751	0.0155099		0.298718	-1.74314	0.000462872	3.33454		0.333332	-1.58497	0.00101574	0.477122		1.24713	0.318608	0.0136273	1.86559		0.424416	-1.23645	0.000214999	3.66756
VP1013	clpS	ATP-dependent Clp protease adapter protein ClpS					S	Involved in the modulation of the specificity of the ClpAP-mediated ATP-dependent protein degradation		0.397131	0.332456	26.5103	22.9702		0.00352769	0.00140095	0.0011728	0.0935199	0.0810316		0.397131	-1.33231	0.00433628	2.36288		0.332456	-1.58876	0.00649537	0.478265		26.5103	4.72848	1.42923e-05	4.8449	15	22.9702	4.52169	0.000371748	3.42975	21
VP1016	infA	Translation initiation factor IF-1					J	One of the essential components for the initiation of protein synthesis. Stabilizes the binding of IF-2 and IF-3 on the 30S subunit to which N-formylmethionyl-tRNA(fMet) subsequently binds. Helps modulate mRNA selection, yielding the 30S pre- initiation complex (PIC). Upon addition of the 50S ribosomal subunit IF-1, IF-2 and IF-3 are released leaving the mature 70S translation initation complex		0.0909563	0.332377	0.00237555	-		0.0391272	0.00355887	0.013005	9.29486e-05	0		0.0909563	-3.45868	0.0001692	3.7716		0.332377	-1.58911	0.000854587	0.478369		0.00237555	-8.71752	3.56519e-07	6.44792		-	-9.9	1.11354e-06	5.95329
VP2452	pnp	Polyribonucleotide nucleotidyltransferase (EC 2.7.7.8) (Polynucleotide phosphorylase) (PNPase)					J	Involved in mRNA degradation. Catalyzes the phosphorolysis of single-stranded polyribonucleotides processively in the 3'- to 5'-direction		0.325451	0.331218	0.173873	0.125992		0.348575	0.113444	0.115454	0.0606079	0.0439176		0.325451	-1.61949	0.000238586	3.62235		0.331218	-1.59415	0.000474928	0.479887		0.173873	-2.52389	4.45367e-07	6.35128		0.125992	-2.9886	1.07605e-06	5.96817
VP2706		MSHA biogenesis protein MshJ					NU	Pilus assembly protein, PilO		0.526617	0.330536	12.6496	3.30939		0.00374551	0.00197245	0.00123802	0.0473792	0.0123953		0.526617	-0.925173	0.0238655	1.62223		0.330536	-1.59712	0.00544591	0.480782		12.6496	3.66102	7.22781e-11	10.141	38	3.30939	1.72656	0.0133734	1.87376
VP1342		Putative aminopeptidase					E	COG0006 Xaa-Pro aminopeptidase		0.403045	0.324538	0.747798	0.601947		0.0258365	0.0104133	0.00838491	0.0193205	0.0155522		0.403045	-1.31099	3.33598e-05	4.47678		0.324538	-1.62354	5.04612e-05	0.488735		0.747798	-0.41928	0.00841952	2.07471		0.601947	-0.732291	0.00535995	2.27084
VP1645		Uncharacterized protein					S	protein conserved in bacteria		0.220621	0.324177	0.112399	0.486715		0.0213926	0.00471966	0.006935	0.0024045	0.0104121		0.220621	-2.18036	9.34502e-06	5.02942		0.324177	-1.62515	6.06464e-05	0.489218		0.112399	-3.1533	1.02633e-09	8.98871		0.486715	-1.03885	0.000560134	3.25171
VP1144	hisI	Histidine biosynthesis bifunctional protein HisIE [Includes: Phosphoribosyl-AMP cyclohydrolase (PRA-CH) (EC 3.5.4.19); Phosphoribosyl-ATP pyrophosphatase (PRA-PH) (EC 3.6.1.31)]					E	Histidine biosynthesis bifunctional protein HisIE		0.329476	0.323509	-	0.290647		0.00337895	0.00111328	0.00109312	0	0.00098208		0.329476	-1.60175	0.00397518	2.40064		0.323509	-1.62812	0.00898155	0.490113		-	-9.9	3.70683e-06	5.431		0.290647	-1.78266	0.00158961	2.79871
VP1873		Fumarate hydratase class I (EC 4.2.1.2)					C	Catalyzes the reversible hydration of fumarate to (S)- malate		0.257048	0.322125	0.152866	0.0607916		0.297189	0.076392	0.0957321	0.0454301	0.0180666		0.257048	-1.95989	7.06705e-05	4.15076		0.322125	-1.63431	0.000223281	0.491976		0.152866	-2.70966	8.11784e-08	7.09056		0.0607916	-4.03998	1.21937e-07	6.91386
VP0960		Uridine phosphorylase (EC 2.4.2.3)					F	Catalyzes the reversible phosphorylytic cleavage of uridine and deoxyuridine to uracil and ribose- or deoxyribose-1- phosphate. The produced molecules are then utilized as carbon and energy sources or in the rescue of pyrimidine bases for nucleotide synthesis		0.45701	0.321451	1.43868	1.30169		0.0442874	0.0202398	0.0142362	0.0637154	0.0576486		0.45701	-1.1297	0.000869696	3.06063		0.321451	-1.63733	0.0004196	0.492885		1.43868	0.524746	0.00103729	2.9841		1.30169	0.38039	0.0178063	1.74943
VPA0373		Putative phosphoenolpyruvate synthase regulatory protein (PEP synthase regulatory protein) (PSRP) (EC 2.7.11.33) (EC 2.7.4.28) (Pyruvate, water dikinase regulatory protein)					F	Bifunctional serine threonine kinase and phosphorylase involved in the regulation of the phosphoenolpyruvate synthase (PEPS) by catalyzing its phosphorylation dephosphorylation		0.817236	0.320622	0.162797	2.32037		0.00931134	0.00760956	0.00298542	0.00151586	0.0216058		0.817236	-0.291176	0.0301518	1.52069		0.320622	-1.64106	0.00137172	0.494007		0.162797	-2.61885	4.95647e-08	7.30483		2.32037	1.21436	0.0279869	1.55305
VP2275		Bacterioferritin comigratory protein					O	COG1225 Peroxiredoxin		0.236533	0.318599	0.15661	-		0.00918428	0.00217239	0.0029261	0.00143835	0		0.236533	-2.07989	3.47325e-05	4.45926		0.318599	-1.65019	0.00113401	0.496756		0.15661	-2.67476	3.22181e-09	8.4919		-	-9.9	5.65439e-08	7.24761
VP1635		Putative outer membrane protein					M	Belongs to the ompA family		0.361506	0.318012	3.54043	2.07557		0.00884117	0.00319614	0.0028116	0.0313015	0.0183504		0.361506	-1.46791	0.000366416	3.43603		0.318012	-1.65285	0.00148809	0.497556		3.54043	1.82392	9.93331e-05	4.00291	179	2.07557	1.05351	0.028449	1.54593
VP2262		TyrA protein					P	iron-dependent peroxidase		0.190353	0.317659	0.411531	0.2167		0.0224615	0.00427561	0.00713508	0.00924359	0.0048674		0.190353	-2.39325	0.000869696	3.06063		0.317659	-1.65445	0.00249726	0.498039		0.411531	-1.28093	0.00049535	3.30509		0.2167	-2.20623	7.32929e-05	4.13494
VP1900		Aminotransferase (EC 2.6.1.-)					E	COG1448 Aspartate tyrosine aromatic aminotransferase		0.253879	0.316151	0.324609	0.177318		0.120731	0.030651	0.0381692	0.0391902	0.0214077		0.253879	-1.97779	0.00026855	3.57098		0.316151	-1.66131	0.000643701	0.500105		0.324609	-1.62323	3.89092e-05	4.40995		0.177318	-2.49559	3.92472e-06	5.40619
VP2077		Putative maltodextrin glucosidase					G	Belongs to the glycosyl hydrolase 13 family		0.289273	0.315757	0.929643	0.420042		0.00713877	0.00206505	0.00225411	0.00663651	0.00299859		0.289273	-1.7895	0.00110953	2.95486		0.315757	-1.66311	0.00552404	0.500647		0.929643	-0.105252	0.0370996	1.43063		0.420042	-1.25139	0.000958344	3.01848
VP1486		Methyl-accepting chemotaxis protein					NT	methyl-accepting chemotaxis protein		0.164621	0.315048	-	-		0.00828453	0.00136381	0.00261003	0	0		0.164621	-2.60278	0.000651601	3.18602		0.315048	-1.66635	0.00549225	0.501623		-	-9.9	2.13128e-06	5.67136		-	-9.9	9.51172e-06	5.02174
VP2076		Putative GGDEF family protein					T	Diguanylate cyclase, GGDEF domain		0.374997	0.314404	-	-		0.00368706	0.00138264	0.00115923	0	0		0.374997	-1.41505	0.0032349	2.49014		0.314404	-1.66931	0.00505271	0.502512		-	-9.9	1.32287e-06	5.87848		-	-9.9	3.32931e-05	4.47765
VP0154		Transcriptional regulator OmpR					K	COG0745 Response regulators consisting of a CheY-like receiver domain and a winged-helix DNA-binding domain		0.122142	0.31223	-	-		0.0133773	0.00163393	0.00417681	0	0		0.122142	-3.03337	0.000161052	3.79304		0.31223	-1.67932	0.000785906	0.505525		-	-9.9	2.74879e-07	6.56086		-	-9.9	1.25623e-06	5.90093
VP0257	rplC	50S ribosomal protein L3					J	One of the primary rRNA binding proteins, it binds directly near the 3'-end of the 23S rRNA, where it nucleates assembly of the 50S subunit		0.333578	0.310715	0.134398	0.14763		0.374374	0.124883	0.116324	0.0503151	0.0552688		0.333578	-1.5839	0.00182814	2.73799		0.310715	-1.68633	0.00205437	0.507637		0.134398	-2.89542	9.24414e-06	5.03413		0.14763	-2.75994	2.46822e-05	4.60762
VPA0286	groS2	10 kDa chaperonin 2 (GroES protein 2) (Protein Cpn10 2)					O	Binds to Cpn60 in the presence of Mg-ATP and suppresses the ATPase activity of the latter		0.0750648	0.305659	0.520341	0.637769		0.0848513	0.00636935	0.0259356	0.0441517	0.0541155		0.0750648	-3.73572	0.000124218	3.90582		0.305659	-1.71	0.00107559	0.514762		0.520341	-0.942469	0.000111731	3.95182		0.637769	-0.648894	0.00377954	2.42256
VPA1113	betB	NAD/NADP-dependent betaine aldehyde dehydrogenase (BADH) (EC 1.2.1.8)					C	Involved in the biosynthesis of the osmoprotectant glycine betaine. Catalyzes the reversible oxidation of betaine aldehyde to the corresponding acid		0.48624	0.303986	1.17838	0.780557		0.0170517	0.00829121	0.00518347	0.0200934	0.0133098		0.48624	-1.04026	0.000300883	3.5216		0.303986	-1.71792	6.06464e-05	0.517147		1.17838	0.236806	0.0274718	1.56111		0.780557	-0.357424	0.0356288	1.4482
VP0271	rpsH	30S ribosomal protein S8					J	One of the primary rRNA binding proteins, it binds directly to 16S rRNA central domain where it helps coordinate assembly of the platform of the 30S subunit		0.294776	0.301725	0.0714631	-		0.187542	0.0552828	0.0565861	0.0134023	0		0.294776	-1.76231	0.000530032	3.2757		0.301725	-1.7287	0.000397261	0.520389		0.0714631	-3.80666	2.5692e-07	6.5902		-	-9.9	4.41175e-07	6.35539
VP1032		DNA-binding response regulator TorR					K	COG0745 Response regulators consisting of a CheY-like receiver domain and a winged-helix DNA-binding domain		0.374623	0.298718	0.0598985	0.0601701		0.0204022	0.00764311	0.00609449	0.00122206	0.0012276		0.374623	-1.41649	0.000327293	3.48506		0.298718	-1.74314	0.000128793	0.524738		0.0598985	-4.06134	3.70966e-09	8.43067		0.0601701	-4.05481	5.61008e-08	7.25103
VP0068		Glutathione reductase					C	Belongs to the class-I pyridine nucleotide-disulfide oxidoreductase family		0.270497	0.29726	0.509529	0.442912		0.0578115	0.0156378	0.0171851	0.0294566	0.0256054		0.270497	-1.88632	0.000173308	3.76118		0.29726	-1.7502	0.000362754	0.526863		0.509529	-0.972764	0.000161354	3.79222		0.442912	-1.17491	0.000218177	3.66119
VP0127		N-acetyltransferase domain-containing protein					K	COG0454 Histone acetyltransferase HPA2 and related acetyltransferases		0.78157	0.29493	0.291114	-		0.0122659	0.00958662	0.00361756	0.00357076	0		0.78157	-0.355553	0.0116096	1.93518		0.29493	-1.76156	0.000763273	0.530282		0.291114	-1.78034	9.24575e-06	5.03406		-	-9.9	4.01417e-07	6.3964
VP0208		Putative integral membrane protein					S			0.117133	0.291147	0.122711	-		0.0286455	0.00335534	0.00834005	0.00351513	0		0.117133	-3.09377	0.000335091	3.47484		0.291147	-1.78018	0.00119319	0.535887		0.122711	-3.02666	4.18354e-06	5.37846		-	-9.9	4.11453e-06	5.38568
VPA1069		Putative virulence-mediating protein VirC					T	diguanylate cyclase		0.35397	0.291133	-	-		0.0105951	0.00375034	0.00308458	0	0		0.35397	-1.4983	0.00196326	2.70702		0.291133	-1.78025	0.00441657	0.535909		-	-9.9	2.25387e-06	5.64707		-	-9.9	8.48507e-06	5.07134
VP0346	leuA	2-isopropylmalate synthase (EC 2.3.3.13) (Alpha-IPM synthase) (Alpha-isopropylmalate synthase)					E	Catalyzes the condensation of the acetyl group of acetyl-CoA with 3-methyl-2-oxobutanoate (2-oxoisovalerate) to form 3-carboxy-3-hydroxy-4-methylpentanoate (2-isopropylmalate)		0.19829	0.28781	0.804931	-		0.00379806	0.000753117	0.00109312	0.00305718	0		0.19829	-2.33432	0.00141103	2.85047		0.28781	-1.79681	0.00413837	0.540894		0.804931	-0.313064	0.035301	1.45221		-	-9.9	2.00946e-05	4.69692
VP0724	rsfS	Ribosomal silencing factor RsfS					J	Functions as a ribosomal silencing factor. Interacts with ribosomal protein L14 (rplN), blocking formation of intersubunit bridge B8. Prevents association of the 30S and 50S ribosomal subunits and the formation of functional ribosomes, thus repressing translation		0.471508	0.287623	0.0173723	-		0.0107008	0.0050455	0.00307779	0.000185897	0		0.471508	-1.08464	0.000144689	3.83956		0.287623	-1.79775	0.000882013	0.541176		0.0173723	-5.84707	8.74193e-10	9.05839		-	-9.9	3.36056e-08	7.47359
VP0761		UPF0319 protein VP0761					S	Belongs to the UPF0319 family		0.0498682	0.287602	-	-		0.0086298	0.000430352	0.00248195	0	0		0.0498682	-4.32574	0.0004474	3.3493		0.287602	-1.79785	0.00478311	0.541208		-	-9.9	2.78269e-06	5.55554		-	-9.9	1.13215e-05	4.9461
VP0266	rpsQ	30S ribosomal protein S17					J	One of the primary rRNA binding proteins, it binds specifically to the 5'-end of 16S ribosomal RNA		0.358232	0.285376	0.0934185	0.165507		0.115498	0.0413751	0.0329603	0.0107897	0.0191157		0.358232	-1.48103	0.00026855	3.57098		0.285376	-1.80907	0.000299147	0.544583		0.0934185	-3.42015	1.44913e-07	6.83889		0.165507	-2.59504	2.43036e-06	5.61433
VP1140	hisB	Histidine biosynthesis bifunctional protein HisB [Includes: Histidinol-phosphatase (EC 3.1.3.15); Imidazoleglycerol-phosphate dehydratase (IGPD) (EC 4.2.1.19)]					E	Histidine biosynthesis bifunctional protein HisB		0.44363	0.285194	-	-		0.00360111	0.00159756	0.00102701	0	0		0.44363	-1.17257	0.00599429	2.22226		0.285194	-1.80998	0.00839222	0.54486		-	-9.9	2.12091e-06	5.67348		-	-9.9	4.49702e-05	4.34707
VPA0858		PhnA protein					P	Zn-ribbon-containing protein involved in phosphonate metabolism		0.129357	0.284461	0.178919	0.125374		0.161142	0.0208448	0.0458387	0.0288315	0.0202031		0.129357	-2.95057	0.000164548	3.78371		0.284461	-1.8137	0.000570861	0.545977		0.178919	-2.48262	1.63054e-06	5.78767		0.125374	-2.99569	3.73108e-06	5.42817
VP0512		Peptide chain release factor 2					J	Peptide chain release factor 2 directs the termination of translation in response to the peptide chain termination codons UGA and UAA		0.272672	0.282851	0.2434	-		0.0251651	0.00686183	0.00711797	0.00612519	0		0.272672	-1.87476	0.000247761	3.60597		0.282851	-1.82189	0.000758015	0.548443		0.2434	-2.0386	1.71742e-06	5.76512		-	-9.9	2.84102e-07	6.54653
VP3021		Aminopeptidase P					E	COG0006 Xaa-Pro aminopeptidase		0.334164	0.282654	0.68431	0.649651		0.0987445	0.0329968	0.0279106	0.0675719	0.0641494		0.334164	-1.58137	0.000485148	3.31413		0.282654	-1.82289	0.000639257	0.548744		0.68431	-0.547278	0.00232093	2.63434		0.649651	-0.622264	0.00933528	2.02987
VP0900		Putative oxidoreductase protein					C	Tryptophan halogenase		1.11407	0.281786	0.498539	1.39309		0.00378919	0.00422143	0.00106774	0.00188906	0.00527868		1.11407	0.155843	0.109968	0.958734		0.281786	-1.82733	0.0085861	0.550081		0.498539	-1.00422	0.0036214	2.44112		1.39309	0.478289	0.0568874	1.24498
VP0797		Cysteine synthase (EC 2.5.1.47)					E	Belongs to the cysteine synthase cystathionine beta- synthase family		0.173426	0.279614	0.256283	0.13281		0.143969	0.0249679	0.0402557	0.0368966	0.0191205		0.173426	-2.52761	0.000112406	3.94921		0.279614	-1.83849	0.000361865	0.553441		0.256283	-1.96419	3.74954e-06	5.42602		0.13281	-2.91256	1.33017e-06	5.87609
VP2114	rnt	Ribonuclease T (EC 3.1.13.-) (Exoribonuclease T) (RNase T)					L	Trims short 3' overhangs of a variety of RNA species, leaving a one or two nucleotide 3' overhang. Responsible for the end-turnover of tRNA specifically removes the terminal AMP residue from uncharged tRNA (tRNA-C-C-A). Also appears to be involved in tRNA biosynthesis		0.420261	0.279604	-	0.22885		0.0048278	0.00202893	0.00134987	0	0.00110484		0.420261	-1.25064	0.0047185	2.3262		0.279604	-1.83854	0.00493206	0.553456		-	-9.9	3.80023e-06	5.42019		0.22885	-2.12753	0.000490855	3.30905
VP1648	prpB	2-methylisocitrate lyase (2-MIC) (MICL) (EC 4.1.3.30) ((2R,3S)-2-methylisocitrate lyase)					H	Catalyzes the thermodynamically favored C-C bond cleavage of (2R,3S)-2-methylisocitrate to yield pyruvate and succinate		0.357486	0.27757	-	0.255176		0.00914052	0.00326761	0.00253713	0	0.00233244		0.357486	-1.48404	0.000260092	3.58487		0.27757	-1.84908	0.000935122	0.556628		-	-9.9	3.44219e-08	7.46317		0.255176	-1.97044	0.0001306	3.88406
VP2797	argD	Acetylornithine aminotransferase (ACOAT) (EC 2.6.1.11)					E	acetylornithine aminotransferase		0.332787	0.275704	0.131131	0.159611		0.246305	0.081967	0.0679071	0.0322982	0.0393129		0.332787	-1.58733	0.000987217	3.00559		0.275704	-1.85881	0.00118739	0.559557		0.131131	-2.93092	4.36896e-06	5.35962		0.159611	-2.64737	1.62495e-05	4.78916
VP0850	sucD	Succinate--CoA ligase [ADP-forming] subunit alpha (EC 6.2.1.5) (Succinyl-CoA synthetase subunit alpha) (SCS-alpha)					C	Succinyl-CoA synthetase functions in the citric acid cycle (TCA), coupling the hydrolysis of succinyl-CoA to the synthesis of either ATP or GTP and thus represents the only step of substrate-level phosphorylation in the TCA. The alpha subunit of the enzyme binds the substrates coenzyme A and phosphate, while succinate binding and nucleotide specificity is provided by the beta subunit		0.231772	0.275381	0.078102	0.0502099		0.39709	0.0920345	0.109351	0.0310135	0.0199378		0.231772	-2.10922	3.12958e-05	4.50451		0.275381	-1.8605	6.47901e-05	0.560066		0.078102	-3.6785	1.00577e-08	7.9975		0.0502099	-4.31589	2.83769e-08	7.54704
VP0006		Amino acid ABC transporter, ATP-binding protein					E	COG1126 ABC-type polar amino acid transport system, ATPase component		0.44258	0.273778	-	0.0225037		0.0354581	0.015693	0.00970764	0	0.00079794		0.44258	-1.17599	0.00383388	2.41636		0.273778	-1.86892	0.00244136	0.562602		-	-9.9	5.31018e-06	5.27489		0.0225037	-5.47369	1.6397e-05	4.78524
VP0600	hscA	Chaperone protein HscA homolog					O	Chaperone involved in the maturation of iron-sulfur cluster-containing proteins. Has a low intrinsic ATPase activity which is markedly stimulated by HscB		0.368994	0.268702	3.51906	2.00284		0.0075465	0.00278462	0.00202776	0.0265566	0.0151144		0.368994	-1.43833	0.000918616	3.03687		0.268702	-1.89592	0.00128217	0.570729		3.51906	1.81519	0.000948287	3.02306	180	2.00284	1.00205	0.0240887	1.61819
VP2374	recB	RecBCD enzyme subunit RecB (EC 3.1.11.5) (Exonuclease V subunit RecB) (ExoV subunit RecB) (Helicase/nuclease RecBCD subunit RecB)					L	A helicase nuclease that prepares dsDNA breaks (DSB) for recombinational DNA repair. Binds to DSBs and unwinds DNA via a highly rapid and processive ATP-dependent bidirectional helicase activity. Unwinds dsDNA until it encounters a Chi (crossover hotspot instigator) sequence from the 3' direction. Cuts ssDNA a few nucleotides 3' to the Chi site. The properties and activities of the enzyme are cha…		0.474765	0.268006	-	0.244401		0.00351602	0.00166928	0.000942313	0	0.00085932		0.474765	-1.07472	0.00595046	2.22545		0.268006	-1.89966	0.00477306	0.571856		-	-9.9	8.54389e-07	6.06834		0.244401	-2.03268	0.000667664	3.17544
VP3080	mnmG	tRNA uridine 5-carboxymethylaminomethyl modification enzyme MnmG (Glucose-inhibited division protein A)					D	NAD-binding protein involved in the addition of a carboxymethylaminomethyl (cmnm) group at the wobble position (U34) of certain tRNAs, forming tRNA-cmnm(5)s(2)U34		0.356218	0.267798	0.00626115	0.0506232		0.0296906	0.0105763	0.00795109	0.000185897	0.00150303		0.356218	-1.48917	5.10764e-05	4.29178		0.267798	-1.90078	4.51936e-05	0.572192		0.00626115	-7.31936	2.44176e-09	8.6123		0.0506232	-4.30406	2.33215e-08	7.63224
VPA0140		Putative pseudouridine methyltransferase (EC 2.1.1.-)					J	pseudouridine methyltransferase		-	0.264247	0.128266	0.182393		0.00875481	0	0.00231343	0.00112295	0.00159682		-	-9.9	0.000828739	3.08158		0.264247	-1.92004	0.00634537	0.57799		0.128266	-2.96279	3.97534e-05	4.40063		0.182393	-2.45488	0.000319177	3.49597
VP0469	dapB	4-hydroxy-tetrahydrodipicolinate reductase (HTPA reductase) (EC 1.17.1.8)					E	Catalyzes the conversion of 4-hydroxy- tetrahydrodipicolinate (HTPA) to tetrahydrodipicolinate		0.364874	0.262526	1.88934	1.54607		0.0238668	0.00870837	0.00626566	0.0450926	0.0368998		0.364874	-1.45453	7.70427e-05	4.11327		0.262526	-1.92947	0.000117631	0.580827		1.88934	0.917885	0.00401291	2.39654		1.54607	0.628608	0.015526	1.80894
VPA1715		ABC transporter, ATP-binding protein					V	COG1132 ABC-type multidrug transport system, ATPase and permease components		0.495072	0.260082	-	0.431549		0.00369803	0.00183079	0.000961792	0	0.00159588		0.495072	-1.01429	0.0102136	1.99082		0.260082	-1.94296	0.00544591	0.584889		-	-9.9	4.7418e-06	5.32406		0.431549	-1.2124	0.00775822	2.11024
VP2184		AphB/LysR family					K	Transcriptional regulator		0.276868	0.257945	0.0597986	0.304629		0.00362684	0.00100416	0.000935526	0.00021688	0.00110484		0.276868	-1.85273	0.00278509	2.55516		0.257945	-1.95486	0.00307981	0.588472		0.0597986	-4.06374	7.03937e-07	6.15247		0.304629	-1.71488	0.00118547	2.92611
VP2939	trmA	tRNA/tmRNA (uracil-C(5))-methyltransferase (EC 2.1.1.-) (EC 2.1.1.35) (tRNA (uracil(54)-C(5))-methyltransferase) (tRNA(m5U54)-methyltransferase) (RUMT) (tmRNA (uracil(341)-C(5))-methyltransferase)					J	Dual-specificity methyltransferase that catalyzes the formation of 5-methyluridine at position 54 (m5U54) in all tRNAs, and that of position 341 (m5U341) in tmRNA (transfer-mRNA)		1.05568	0.257579	0.645169	1.03642		0.00473076	0.00499415	0.00121855	0.00305214	0.00490307		1.05568	0.0781663	0.133072	0.875913		0.257579	-1.95691	0.00165101	0.589089		0.645169	-0.632251	0.00071982	3.14278		1.03642	0.0516133	0.0880689	1.05518
VP3061	ilvD	Dihydroxy-acid dehydratase (DAD) (EC 4.2.1.9)					H	Belongs to the IlvD Edd family		0.0373725	0.255059	0.00430018	-		0.021615	0.000807808	0.00551311	9.29486e-05	0		0.0373725	-4.74188	2.28553e-05	4.64101		0.255059	-1.9711	0.000104362	0.593359		0.00430018	-7.86139	1.20176e-08	7.92018		-	-9.9	6.4401e-08	7.19111
VP2744	aroB	3-dehydroquinate synthase (DHQS) (EC 4.2.3.4)					E	Catalyzes the conversion of 3-deoxy-D-arabino- heptulosonate 7-phosphate (DAHP) to dehydroquinate (DHQ)		0.401826	0.25429	0.0617679	0.225114		0.0182684	0.00734072	0.00464546	0.0011284	0.00411246		0.401826	-1.31536	0.000311668	3.50631		0.25429	-1.97546	0.000385117	0.594671		0.0617679	-4.017	8.45381e-08	7.07295		0.225114	-2.15128	4.7091e-05	4.32706
VP1338		Probable permease of ABC transporter					P	spermidine putrescine transport system, permease		1.3869	0.25274	21.1206	24.1306		0.00328584	0.00455713	0.000830463	0.069399	0.0792894		1.3869	0.471861	0.0514801	1.28836		0.25274	-1.98428	0.00711646	0.597326		21.1206	4.40058	0.000631346	3.19973	20	24.1306	4.59279	0.00243237	2.61397	20
VP2192	asd	Aspartate-semialdehyde dehydrogenase (ASA dehydrogenase) (ASADH) (EC 1.2.1.11) (Aspartate-beta-semialdehyde dehydrogenase)					E	Catalyzes the NADPH-dependent formation of L-aspartate- semialdehyde (L-ASA) by the reductive dephosphorylation of L- aspartyl-4-phosphate		0.491056	0.251354	0.213873	0.398674		0.0153093	0.00751772	0.00384805	0.00327424	0.00610342		0.491056	-1.02604	0.00117948	2.92831		0.251354	-1.99221	9.54201e-05	0.599715		0.213873	-2.22518	9.44205e-10	9.02493		0.398674	-1.32672	9.34053e-05	4.02963
VP1928		Cytochrome c-type protein NrfB					C	Cytochrome c554 and c-prime		0.414963	0.250387	-	-		0.00800069	0.00331999	0.00200326	0	0		0.414963	-1.26894	0.00228915	2.64033		0.250387	-1.99777	0.00175381	0.601389		-	-9.9	1.13374e-06	5.94549		-	-9.9	6.19009e-06	5.2083
VPA1204		Acetyl-CoA acetyltransferase					I	Belongs to the thiolase family		0.217354	0.248547	0.0524026	0.0308209		0.139143	0.0302433	0.0345835	0.00729144	0.0042885		0.217354	-2.20188	0.00286661	2.54263		0.248547	-2.00841	0.00522441	0.604592		0.0524026	-4.25422	3.49485e-05	4.45657		0.0308209	-5.01995	6.81654e-05	4.16644
VP0683	nusB	Transcription antitermination protein NusB (Antitermination factor NusB)					K	Involved in transcription antitermination. Required for transcription of ribosomal RNA (rRNA) genes. Binds specifically to the boxA antiterminator sequence of the ribosomal RNA (rrn) operons		0.343422	0.246976	1.18416	0.0906907		0.0105644	0.00362803	0.00260914	0.0125099	0.000958089		0.343422	-1.54195	0.000617885	3.20909		0.246976	-2.01756	0.00062154	0.607345		1.18416	0.24387	0.0048021	2.31857		0.0906907	-3.4629	3.92472e-06	5.40619
VPA1001		Broad specificity amino-acid racemase (EC 5.1.1.10)					M	Catalyzes the interconversion of L-alanine and D- alanine. May also act on other amino acids		0.0529989	0.243377	0.0783326	0.484382		0.0216776	0.00114889	0.00527584	0.00169806	0.0105002		0.0529989	-4.23789	2.32371e-05	4.63382		0.243377	-2.03873	0.000102296	0.61372		0.0783326	-3.67424	2.8874e-08	7.53949		0.484382	-1.04578	0.000105794	3.97554
VP0256	rpsJ	30S ribosomal protein S10					J	Involved in the binding of tRNA to the ribosomes		0.161902	0.242512	0.111562	0.0265133		0.186521	0.0301981	0.0452337	0.0208086	0.0049453		0.161902	-2.62681	0.000121762	3.91449		0.242512	-2.04387	0.000235151	0.615266		0.111562	-3.16409	3.03197e-07	6.51828		0.0265133	-5.23714	4.01417e-07	6.3964
VP0747	kdsA	2-dehydro-3-deoxyphosphooctonate aldolase (EC 2.5.1.55) (3-deoxy-D-manno-octulosonic acid 8-phosphate synthase) (KDO-8-phosphate synthase) (KDO 8-P synthase) (KDOPS) (Phospho-2-dehydro-3-deoxyoctonate aldolase)					M	Belongs to the KdsA family		0.311563	0.241592	0.730318	0.89052		0.0745027	0.0232123	0.0179993	0.0544107	0.0663462		0.311563	-1.6824	5.46322e-06	5.26255		0.241592	-2.04935	2.66881e-05	0.616917		0.730318	-0.453403	4.48812e-06	5.34794		0.89052	-0.16728	0.0581787	1.23524
VP0070		Oligopeptidase A					E	COG0339 Zn-dependent oligopeptidases		0.181375	0.241341	1.09705	0.767075		0.158706	0.0287854	0.0383023	0.174108	0.121739		0.181375	-2.46295	0.000218075	3.66139		0.241341	-2.05086	0.000515502	0.617369		1.09705	0.133629	0.0241765	1.61661		0.767075	-0.38256	0.0170277	1.76885
VP2318	rpsB	30S ribosomal protein S2					J	Belongs to the universal ribosomal protein uS2 family		0.115422	0.238798	0.159099	0.180715		0.305938	0.035312	0.0730572	0.0486742	0.0552876		0.115422	-3.11501	0.000120965	3.91734		0.238798	-2.06614	0.000360431	0.62197		0.159099	-2.65201	8.71063e-07	6.05995		0.180715	-2.46821	3.54855e-06	5.44995
VP2763		Methylenetetrahydrofolate reductase (EC 1.5.1.20)					E	reductase		0.363186	0.238646	0.396404	-		0.00449889	0.00163393	0.00107364	0.00178338	0		0.363186	-1.46122	0.00109917	2.95894		0.238646	-2.06706	0.00131494	0.622246		0.396404	-1.33496	0.000178622	3.74807		-	-9.9	6.52327e-06	5.18553
VP2316	pyrH	Uridylate kinase (UK) (EC 2.7.4.22) (Uridine monophosphate kinase) (UMP kinase) (UMPK)					F	Catalyzes the reversible phosphorylation of UMP to UDP		0.0662648	0.235891	0.026848	0.0459802		0.149511	0.00990734	0.0352685	0.00401408	0.00687456		0.0662648	-3.91561	2.69547e-05	4.56936		0.235891	-2.0838	9.54201e-05	0.627288		0.026848	-5.21904	2.4912e-08	7.60359		0.0459802	-4.44284	1.46131e-07	6.83526
VP2273	dapA	4-hydroxy-tetrahydrodipicolinate synthase (HTPA synthase) (EC 4.3.3.7)					E	Catalyzes the condensation of (S)-aspartate-beta- semialdehyde (S)-ASA and pyruvate to 4-hydroxy- tetrahydrodipicolinate (HTPA)		0.0882261	0.235384	0.304203	0.0699842		0.0692073	0.00610589	0.0162903	0.021053	0.00484341		0.0882261	-3.50265	0.000207924	3.68209		0.235384	-2.08691	0.00066909	0.628224		0.304203	-1.71689	9.33893e-06	5.0297		0.0699842	-3.83683	3.95957e-06	5.40235
VP1051	ruvA	Holliday junction ATP-dependent DNA helicase RuvA (EC 3.6.4.12)					L	The RuvA-RuvB complex in the presence of ATP renatures cruciform structure in supercoiled DNA with palindromic sequence, indicating that it may promote strand exchange reactions in homologous recombination. RuvAB is a helicase that mediates the Holliday junction migration by localized denaturation and reannealing. RuvA stimulates, in the presence of DNA, the weak ATPase activity of RuvB		0.501589	0.231683	0.162681	0.114655		0.0117776	0.00590749	0.00272867	0.00191599	0.00135036		0.501589	-0.995423	0.000137828	3.86066		0.231683	-2.10977	0.000487756	0.635105		0.162681	-2.61988	6.56176e-07	6.18298		0.114655	-3.12462	5.60405e-07	6.2515
VP0597		Iron-sulfur cluster assembly scaffold protein IscU					C	A scaffold on which IscS assembles Fe-S clusters. It is likely that Fe-S cluster coordination is flexible as the role of this complex is to build and then hand off Fe-S clusters		0.189873	0.230626	0.223157	0.277425		0.0883233	0.0167702	0.0203697	0.01971	0.0245031		0.189873	-2.39689	1.62982e-05	4.78786		0.230626	-2.11637	3.75521e-05	0.637091		0.223157	-2.16387	1.95601e-08	7.70863		0.277425	-1.84983	4.66914e-07	6.33076
VP0186	rpmG	50S ribosomal protein L33					J	Belongs to the bacterial ribosomal protein bL33 family		0.451653	0.230364	1.02536	1.03396		0.11133	0.0502825	0.0256464	0.114153	0.11511		0.451653	-1.14671	0.00521365	2.28286		0.230364	-2.11801	0.000856177	0.637586		1.02536	0.0361246	0.0563625	1.24901		1.03396	0.0481761	0.0818154	1.08716
VP2055		Malonyl CoA-acyl carrier protein transacylase (EC 2.3.1.39)					I	COG0331 (acyl-carrier-protein) S-malonyltransferase		0.0723771	0.229335	1.2931	1.78864		0.0277869	0.00201113	0.00637249	0.0359311	0.0497006		0.0723771	-3.78832	9.9813e-05	4.00081		0.229335	-2.12447	0.00065608	0.63953		1.2931	0.370829	0.0143458	1.84328		1.78864	0.838862	0.0074085	2.13027
VP2111	motY	Sodium-type flagellar protein MotY					N	flagellar protein MotY		0.0654841	0.228537	-	-		0.00547656	0.000358627	0.0012516	0	0		0.0654841	-3.93271	0.000257763	3.58878		0.228537	-2.1295	0.00106597	0.641043		-	-9.9	2.57923e-07	6.58851		-	-9.9	4.96976e-06	5.30366
VP0193		Putative lipopolysaccharide biosynthesis glycosyltransferase					M	COG0463 Glycosyltransferases involved in cell wall biogenesis		0.148901	0.223447	0.097886	0.0360573		0.0272366	0.00405556	0.00608594	0.00266609	0.00098208		0.148901	-2.74758	0.000869696	3.06063		0.223447	-2.162	0.00192996	0.650826		0.097886	-3.35275	1.59863e-05	4.79625		0.0360573	-4.79356	2.13614e-05	4.67037
VP0342	leuD	3-isopropylmalate dehydratase small subunit (EC 4.2.1.33) (Alpha-IPM isomerase) (IPMI) (Isopropylmalate isomerase)					E	Catalyzes the isomerization between 2-isopropylmalate and 3-isopropylmalate, via the formation of 2-isopropylmaleate		0.0791893	0.222911	0.0228046	-		0.0067931	0.000537941	0.00151426	0.000154914	0		0.0791893	-3.65855	0.00020588	3.68639		0.222911	-2.16546	0.00128217	0.651869		0.0228046	-5.45453	2.44945e-07	6.61093		-	-9.9	2.40798e-06	5.61835
VP1182		Cystathionine beta-lyase					E	COG0626 Cystathionine beta-lyases cystathionine gamma-synthases		0.122271	0.222871	0.0528169	-		0.00410626	0.000502078	0.000915164	0.00021688	0		0.122271	-3.03184	0.00084257	3.07439		0.222871	-2.16572	0.00339173	0.651947		0.0528169	-4.24286	1.70383e-06	5.76857		-	-9.9	2.10142e-05	4.67749
VP2592	rpiA	Ribose-5-phosphate isomerase A (EC 5.3.1.6) (Phosphoriboisomerase A) (PRI)					G	Catalyzes the reversible conversion of ribose-5- phosphate to ribulose 5-phosphate		0.157615	0.222084	0.0556481	0.155859		0.0673426	0.0106142	0.0149557	0.00374749	0.010496		0.157615	-2.66552	0.000414808	3.38215		0.222084	-2.17082	0.000954117	0.653482		0.0556481	-4.16752	2.32247e-06	5.63405		0.155859	-2.68168	3.89986e-05	4.40895
VP0144	cysQ	3'(2'),5'-bisphosphate nucleotidase CysQ (EC 3.1.3.7) (3'(2'),5-bisphosphonucleoside 3'(2')-phosphohydrolase) (3'-phosphoadenosine 5'-phosphate phosphatase) (PAP phosphatase)					P	COG1218 3'-Phosphoadenosine 5'-phosphosulfate (PAPS) 3'-phosphatase		0.0979995	0.2161	0.133044	-		0.0102465	0.00100416	0.00221427	0.00136325	0		0.0979995	-3.35108	5.15547e-05	4.28773		0.2161	-2.21023	0.000359971	0.665346		0.133044	-2.91002	4.53647e-07	6.34328		-	-9.9	1.09081e-07	6.96225
VPA1683		Alkyl hydroperoxide reductase C (EC 1.11.1.15) (Peroxiredoxin) (Thioredoxin peroxidase)					O	Alkyl hydroperoxide reductase		-	0.215566	0.0448394	0.0743281		0.0338577	0	0.00729858	0.00151816	0.00251658		-	-9.9	0.000207705	3.68255		0.215566	-2.2138	0.000852117	0.666419		0.0448394	-4.47909	2.22058e-06	5.65353		0.0743281	-3.74995	9.08466e-06	5.04169
VP2026	pyrF	Orotidine 5'-phosphate decarboxylase (EC 4.1.1.23) (OMP decarboxylase) (OMPDCase) (OMPdecase)					F	Catalyzes the decarboxylation of orotidine 5'- monophosphate (OMP) to uridine 5'-monophosphate (UMP)		0.180614	0.215012	0.109713	0.0450188		0.0312136	0.00563762	0.0067113	0.00342452	0.0014052		0.180614	-2.46902	5.68192e-05	4.2455		0.215012	-2.21751	0.000137941	0.667538		0.109713	-3.1882	7.66187e-08	7.11567		0.0450188	-4.47333	2.28902e-07	6.64035
VP0793		PTS system, glucose-specific IIA component					G	COG2190 Phosphotransferase system IIA components		0.109529	0.213656	0.326541	0.750549		0.0745325	0.00816351	0.0159243	0.0243379	0.0559404		0.109529	-3.19061	0.000106008	3.97466		0.213656	-2.22664	0.000314865	0.670285		0.326541	-1.61467	3.11046e-06	5.50718		0.750549	-0.413981	0.0232073	1.63438
VP0428	cpdA	3',5'-cyclic adenosine monophosphate phosphodiesterase CpdA (3',5'-cyclic AMP phosphodiesterase) (cAMP phosphodiesterase) (EC 3.1.4.53)					S	Hydrolyzes cAMP to 5'-AMP. Plays an important regulatory role in modulating the intracellular concentration of cAMP, thereby influencing cAMP-dependent processes		0.205954	0.211853	-	-		0.00671583	0.00138315	0.00142277	0	0		0.205954	-2.27961	0.000799423	3.09722		0.211853	-2.23887	0.00132437	0.673966		-	-9.9	1.48445e-06	5.82843		-	-9.9	9.38277e-06	5.02767
VP0471	carB	Carbamoyl-phosphate synthase large chain (EC 6.3.5.5) (Carbamoyl-phosphate synthetase ammonia chain)					F	Carbamoyl-phosphate synthetase ammonia chain		0.282262	0.210631	0.180316	0.246492		0.181684	0.0512826	0.0382683	0.0327606	0.0447837		0.282262	-1.82489	0.000421548	3.37515		0.210631	-2.24721	0.000368294	0.676478		0.180316	-2.4714	1.88011e-06	5.72582		0.246492	-2.02039	9.39826e-06	5.02695
VPA0535		Putative phosphomannomutase					G	Phosphoglucomutase phosphomannomutase alpha beta subunit		0.276333	0.20909	14.7487	10.7904		0.00409319	0.00113109	0.000855845	0.0603694	0.0441672		0.276333	-1.85552	0.00268383	2.57125		0.20909	-2.25781	0.00487131	0.679667		14.7487	3.88252	1.09174e-10	9.96188	36	10.7904	3.43168	0.000143339	3.84364	40
VP1252		Uncharacterized protein					S	protein conserved in bacteria		5.01148	0.208536	0.269414	0.15603		0.0266084	0.133348	0.00554882	0.00716868	0.00415172		5.01148	2.32524	0.0168201	1.77417		0.208536	-2.26163	0.000223003	0.680818		0.269414	-1.8921	5.59957e-07	6.25185		0.15603	-2.6801	3.95957e-06	5.40235
VP0949		Acyl-CoA thioesterase II					I	Acyl-CoA thioesterase		0.537155	0.208005	-	-		0.010099	0.00542475	0.00210066	0	0		0.537155	-0.89659	0.00438816	2.35772		0.208005	-2.26531	0.000447502	0.681926		-	-9.9	7.67845e-08	7.11473		-	-9.9	6.19546e-07	6.20793
VP2874		Sensor histidine kinase					T	PhoQ Sensor		0.174201	0.206225	-	-		0.0624997	0.0108875	0.012889	0	0		0.174201	-2.52117	0.000496747	3.30386		0.206225	-2.27771	0.000928208	0.685659		-	-9.9	1.22486e-06	5.91191		-	-9.9	3.49069e-06	5.45709
VP0879	folD	Bifunctional protein FolD [Includes: Methylenetetrahydrofolate dehydrogenase (EC 1.5.1.5); Methenyltetrahydrofolate cyclohydrolase (EC 3.5.4.9)]					F	Catalyzes the oxidation of 5,10- methylenetetrahydrofolate to 5,10-methenyltetrahydrofolate and then the hydrolysis of 5,10-methenyltetrahydrofolate to 10- formyltetrahydrofolate		0.305094	0.205285	0.238564	-		0.0100057	0.00305269	0.00205403	0.00238701	0		0.305094	-1.71268	0.00208955	2.67995		0.205285	-2.2843	0.00295232	0.687643		0.238564	-2.06755	4.62884e-05	4.33453		-	-9.9	2.05934e-05	4.68627
VP0930	menH	Putative 2-succinyl-6-hydroxy-2,4-cyclohexadiene-1-carboxylate synthase (SHCHC synthase) (EC 4.2.99.20)					H	Catalyzes a proton abstraction reaction that results in 2,5-elimination of pyruvate from 2-succinyl-5-enolpyruvyl-6- hydroxy-3-cyclohexene-1-carboxylate (SEPHCHC) and the formation of 2-succinyl-6-hydroxy-2,4-cyclohexadiene-1-carboxylate (SHCHC)		0.317759	0.205163	-	-		0.0121435	0.0038587	0.00249139	0	0		0.317759	-1.65399	0.000379439	3.42086		0.205163	-2.28516	0.000850579	0.687902		-	-9.9	1.65095e-07	6.78227		-	-9.9	8.80233e-07	6.0554
VP2983	dapF	Diaminopimelate epimerase (DAP epimerase) (EC 5.1.1.7) (PLP-independent amino acid racemase)					E	Catalyzes the stereoinversion of LL-2,6- diaminoheptanedioate (L,L-DAP) to meso-diaminoheptanedioate (meso- DAP), a precursor of L-lysine and an essential component of the bacterial peptidoglycan		0.346262	0.201	0.257638	-		0.00508016	0.00175907	0.00102111	0.00130884	0		0.346262	-1.53006	0.000848586	3.0713		0.201	-2.31473	0.000946874	0.696805		0.257638	-1.95658	5.2409e-06	5.28059		-	-9.9	4.46574e-06	5.35011
VP0264	rplP	50S ribosomal protein L16					J	Binds 23S rRNA and is also seen to make contacts with the A and possibly P site tRNAs		0.238838	0.200037	0.108418	0.194934		0.253547	0.0605567	0.0507188	0.027489	0.0494249		0.238838	-2.06589	0.000835039	3.07829		0.200037	-2.32166	0.000902228	0.698889		0.108418	-3.20532	4.29286e-06	5.36725		0.194934	-2.35894	2.58967e-05	4.58676
VP2783		Peptidyl-prolyl cis-trans isomerase (EC 5.2.1.8)					G	COG1047 FKBP-type peptidyl-prolyl cis-trans isomerases 2		0.232568	0.199538	0.420245	0.0621769		0.0552973	0.0128604	0.0110339	0.0232384	0.00343822		0.232568	-2.10428	0.0009851	3.00652		0.199538	-2.32527	0.00118199	0.699975		0.420245	-1.2507	0.000223696	3.65034		0.0621769	-4.00748	1.39721e-05	4.85474
VP2923	rplL	50S ribosomal protein L7/L12					J	Forms part of the ribosomal stalk which helps the ribosome interact with GTP-bound translation factors. Is thus essential for accurate translation		0.134923	0.198384	0.222267	0.198921		0.32126	0.0433453	0.0637326	0.0714056	0.0639053		0.134923	-2.88979	3.45948e-07	6.46099		0.198384	-2.33364	9.82607e-07	0.702494		0.222267	-2.16963	4.10518e-09	8.38667		0.198921	-2.32973	2.97912e-07	6.52591
VP2720	cysH	Phosphoadenosine phosphosulfate reductase (EC 1.8.4.8) (3'-phosphoadenylylsulfate reductase) (PAPS reductase, thioredoxin dependent) (PAPS sulfotransferase) (PAdoPS reductase)					EH	Belongs to the PAPS reductase family. CysH subfamily		0.371008	0.197616	-	0.157475		0.00779554	0.0028922	0.00154052	0	0.0012276		0.371008	-1.43048	0.00115011	2.93926		0.197616	-2.33923	0.00092074	0.704178		-	-9.9	1.18729e-07	6.92544		0.157475	-2.66681	1.96152e-05	4.70741
VP2670		RNA polymerase sigma-54 factor					K	Sigma factors are initiation factors that promote the attachment of RNA polymerase to specific initiation sites and are then released		0.136061	0.195927	0.0936766	0.0482485		0.0364472	0.00495905	0.00714099	0.00341425	0.00175852		0.136061	-2.87767	0.000351539	3.45403		0.195927	-2.35161	0.00067983	0.707906		0.0936766	-3.41617	2.15102e-06	5.66736		0.0482485	-4.37337	4.61218e-06	5.33609
VP2668	lptA	Lipopolysaccharide export system protein LptA					S	Involved in the assembly of lipopolysaccharide (LPS). Required for the translocation of LPS from the inner membrane to the outer membrane. May form a bridge between the inner membrane and the outer membrane, via interactions with LptC and LptD, thereby facilitating LPS transfer across the periplasm		0.0538756	0.195101	0.182373	0.0466353		0.0246531	0.0013282	0.00480984	0.00449607	0.00114971		0.0538756	-4.21423	3.03495e-06	5.51785		0.195101	-2.35771	3.19526e-05	0.709741		0.182373	-2.45504	4.59035e-09	8.33815		0.0466353	-4.42243	8.56194e-09	8.06743
VP0325	mdh	Malate dehydrogenase (EC 1.1.1.37)					C	Catalyzes the reversible oxidation of malate to oxaloacetate		0.157758	0.19398	0.134226	0.0821674		0.308752	0.0487081	0.0598917	0.0414427	0.0253694		0.157758	-2.66421	0.00128091	2.89248		0.19398	-2.36602	0.00251584	0.712244		0.134226	-2.89726	3.22073e-05	4.49205		0.0821674	-3.60529	5.09346e-05	4.29299
VP1019		Putative outer membrane protein					M	Glycine zipper 2TM domain		-	0.193528	0.282519	-		0.0110345	0	0.00213548	0.00311745	0		-	-9.9	0.000693701	3.15883		0.193528	-2.36939	0.003443	0.713256		0.282519	-1.82358	0.000278004	3.55595		-	-9.9	3.32931e-05	4.47765
VP2299		Nitrogen regulatory protein P-II					K	Belongs to the P(II) protein family		0.0430507	0.192719	0.185063	0.102378		0.029192	0.00125673	0.00562585	0.00540236	0.00298861		0.0430507	-4.53782	0.000117983	3.92818		0.192719	-2.37543	0.000392745	0.715075		0.185063	-2.43391	2.24741e-06	5.64832		0.102378	-3.28802	3.07683e-06	5.5119
VPA1203		Phasin_2 domain-containing protein					S	Phasin protein		0.149493	0.191609	0.221614	0.196485		0.106601	0.0159361	0.0204257	0.0236243	0.0209455		0.149493	-2.74185	0.00280597	2.55192		0.191609	-2.38376	0.00522441	0.717584		0.221614	-2.17388	0.000254857	3.5937		0.196485	-2.34751	0.000444375	3.35225
VP0258	rplD	50S ribosomal protein L4					J	Forms part of the polypeptide exit tunnel		0.099663	0.190895	0.435279	0.286502		0.150106	0.01496	0.0286545	0.065338	0.0430057		0.099663	-3.3268	0.000318381	3.49705		0.190895	-2.38915	0.000784566	0.719205		0.435279	-1.19999	7.03658e-05	4.15264		0.286502	-1.80338	4.34589e-05	4.36192
VP0928	menF	Isochorismate synthase MenF (EC 5.4.4.2) (Isochorismate mutase)					H	Catalyzes the conversion of chorismate to isochorismate		0.127934	0.19064	0.0427725	-		0.0145887	0.0018664	0.0027812	0.000623996	0		0.127934	-2.96653	5.59388e-05	4.25229		0.19064	-2.39108	0.000361865	0.719786		0.0427725	-4.54717	3.83564e-08	7.41616		-	-9.9	1.71244e-07	6.76639
VP0311	ppa	Inorganic pyrophosphatase (EC 3.6.1.1) (Pyrophosphate phospho-hydrolase) (PPase)					C	Catalyzes the hydrolysis of inorganic pyrophosphate (PPi) forming two phosphate ions		0.115427	0.188332	0.308621	0.216313		0.103998	0.0120042	0.0195861	0.0320959	0.0224961		0.115427	-3.11495	0.00025389	3.59535		0.188332	-2.40865	0.000845987	0.725076		0.308621	-1.69609	1.29907e-05	4.88637		0.216313	-2.2088	4.92578e-05	4.30753
VP2650	rraB	Regulator of ribonuclease activity B					S	Globally modulates RNA abundance by binding to RNase E (Rne) and regulating its endonucleolytic activity. Can modulate Rne action in a substrate-dependent manner by altering the composition of the degradosome		0.478419	0.187523	0.110881	0.0534638		0.019115	0.00914499	0.00358451	0.0021195	0.00102196		0.478419	-1.06365	0.00927438	2.03272		0.187523	-2.41486	5.43025e-05	0.726945		0.110881	-3.17291	5.70391e-09	8.24383		0.0534638	-4.22529	2.84702e-08	7.54561
VP1958	trpD	Anthranilate phosphoribosyltransferase (EC 2.4.2.18)					F	Catalyzes the transfer of the phosphoribosyl group of 5- phosphorylribose-1-pyrophosphate (PRPP) to anthranilate to yield N-(5'-phosphoribosyl)-anthranilate (PRA)		0.0827132	0.187249	0.449812	-		0.0158396	0.00131014	0.00296594	0.00712484	0		0.0827132	-3.59574	0.00304816	2.51596		0.187249	-2.41697	0.00792074	0.727581		0.449812	-1.1526	0.00211181	2.67534		-	-9.9	0.000212176	3.6733
VP2687		Cytoplasmic axial filament protein					J	COG1530 Ribonucleases G and E		0.132598	0.186757	0.635486	0.715253		0.0130132	0.00172551	0.0024303	0.00826967	0.0093077		0.132598	-2.91487	0.000187189	3.72772		0.186757	-2.42076	0.000301411	0.728722		0.635486	-0.654068	0.000409963	3.38726		0.715253	-0.483475	0.0294737	1.53057
VP0682	ribH	6,7-dimethyl-8-ribityllumazine synthase (DMRL synthase) (LS) (Lumazine synthase) (EC 2.5.1.78)					H	Catalyzes the formation of 6,7-dimethyl-8- ribityllumazine by condensation of 5-amino-6-(D- ribitylamino)uracil with 3,4-dihydroxy-2-butanone 4-phosphate. This is the penultimate step in the biosynthesis of riboflavin		0.507413	0.183841	0.226834	0.0998438		0.0356904	0.0181098	0.00656137	0.0080958	0.00356347		0.507413	-0.978768	0.000149542	3.82524		0.183841	-2.44347	1.56087e-05	0.735557		0.226834	-2.14029	1.66462e-08	7.77868		0.0998438	-3.32418	1.95885e-08	7.708
VP3072	atpH	ATP synthase subunit delta (ATP synthase F(1) sector subunit delta) (F-type ATPase subunit delta) (F-ATPase subunit delta)					C	F(1)F(0) ATP synthase produces ATP from ADP in the presence of a proton or sodium gradient. F-type ATPases consist of two structural domains, F(1) containing the extramembraneous catalytic core and F(0) containing the membrane proton channel, linked together by a central stalk and a peripheral stalk. During catalysis, ATP synthesis in the catalytic domain of F(1) is coupled via a rotary mechanism…		0.0873015	0.183725	0.01583	0.0459171		0.0908995	0.00793566	0.0167005	0.00143894	0.00417384		0.0873015	-3.51785	2.32371e-05	4.63382		0.183725	-2.44438	6.46729e-05	0.735833		0.01583	-5.9812	1.306e-08	7.88406		0.0459171	-4.44482	1.00048e-07	6.99979
VP0599	hscB	Co-chaperone protein HscB homolog					O	Co-chaperone involved in the maturation of iron-sulfur cluster-containing proteins. Seems to help targeting proteins to be folded toward HscA		0.328315	0.182892	0.0566229	-		0.00547178	0.00179647	0.00100075	0.000309829	0		0.328315	-1.60685	0.0010993	2.95888		0.182892	-2.45093	0.00100522	0.737804		0.0566229	-4.14247	2.00684e-07	6.69749		-	-9.9	3.00571e-06	5.52205
VP0178	pyrE	Orotate phosphoribosyltransferase (OPRT) (OPRTase) (EC 2.4.2.10)					F	Catalyzes the transfer of a ribosyl phosphate group from 5-phosphoribose 1-diphosphate to orotate, leading to the formation of orotidine monophosphate (OMP)		0.107087	0.182431	0.0826438	0.0505421		0.0189563	0.00202996	0.0034582	0.00156662	0.000958089		0.107087	-3.22315	1.18048e-05	4.92794		0.182431	-2.45458	2.38232e-05	0.738902		0.0826438	-3.59695	8.8074e-10	9.05515		0.0505421	-4.30637	2.4947e-08	7.60298
VP0276	rplO	50S ribosomal protein L15					J	Binds to the 23S rRNA		0.110766	0.181723	0.150935	0.0935672		0.3686	0.0408285	0.0669831	0.0556345	0.0344888		0.110766	-3.17441	0.000387563	3.41166		0.181723	-2.46019	0.000884658	0.74059		0.150935	-2.728	7.00342e-06	5.15469		0.0935672	-3.41785	1.09852e-05	4.95919
VP1798		VOC domain-containing protein					S	Glyoxalase-like domain		0.196864	0.181342	0.0988268	-		0.0171448	0.0033752	0.00310908	0.00169436	0		0.196864	-2.34473	3.69982e-06	5.43182		0.181342	-2.46321	1.24479e-05	0.741501		0.0988268	-3.33895	6.27535e-10	9.20236		-	-9.9	1.50271e-09	8.82313
VP0709		Trehalose operon repressor					K	Trehalose repressor		0.206089	0.181203	0.00924492	0.321346		0.0368647	0.0075974	0.00668001	0.000340811	0.0118463		0.206089	-2.27866	0.000331767	3.47917		0.181203	-2.46432	0.000471044	0.741834		0.00924492	-6.75712	6.24835e-07	6.20423		0.321346	-1.6378	0.000771618	3.1126
VP2507	panC	Pantothenate synthetase (PS) (EC 6.3.2.1) (Pantoate--beta-alanine ligase) (Pantoate-activating enzyme)					H	Catalyzes the condensation of pantoate with beta-alanine in an ATP-dependent reaction via a pantoyl-adenylate intermediate		0.824498	0.180383	18.4853	7.92463		0.00328849	0.00271135	0.000593188	0.0607885	0.02606		0.824498	-0.278411	0.0717424	1.14422		0.180383	-2.47086	0.00485234	0.743804		18.4853	4.2083	7.9474e-06	5.09978	26	7.92463	2.98634	0.0120668	1.91841
VP0876		Putative lytic murein transglycosylase					M	Membrane-bound lytic murein transglycosylase B		0.466929	0.179492	-	0.227455		0.0170009	0.00793822	0.00305152	0	0.00386694		0.466929	-1.09873	0.000807431	3.09289		0.179492	-2.47801	0.000352314	0.745956		-	-9.9	3.1859e-08	7.49677		0.227455	-2.13635	5.02715e-05	4.29868
VP2425		Putative long-chain-fatty-acid-CoA ligase					I	COG1022 Long-chain acyl-CoA synthetases (AMP-forming)		0.709011	0.176561	2.90585	2.23851		0.0240693	0.0170654	0.00424971	0.0699418	0.0538795		0.709011	-0.496121	0.0102569	1.98898		0.176561	-2.50176	2.38232e-05	0.753105		2.90585	1.53896	0.000213185	3.67124		2.23851	1.16254	9.80088e-05	4.00873
VP0421		Methyl-accepting chemotaxis protein					NT	methyl-accepting chemotaxis protein		0.337206	0.17508	-	0.197633		0.0037269	0.00125673	0.000652507	0	0.00073656		0.337206	-1.5683	0.00166525	2.77852		0.17508	-2.51391	0.00237031	0.756763		-	-9.9	2.49673e-07	6.60263		0.197633	-2.3391	0.00020156	3.6956
VP2925	rplA	50S ribosomal protein L1					J	Binds directly to 23S rRNA. The L1 stalk is quite mobile in the ribosome, and is involved in E site tRNA release		0.062685	0.173375	0.0900687	0.123827		0.45842	0.0287361	0.0794784	0.0412893	0.0567647		0.062685	-3.99574	0.000256077	3.59163		0.173375	-2.52803	0.000686158	0.761014		0.0900687	-3.47283	2.88501e-06	5.53985		0.123827	-3.0136	9.39826e-06	5.02695
VP2926	rplK	50S ribosomal protein L11					J	Forms part of the ribosomal stalk which helps the ribosome interact with GTP-bound translation factors		0.170553	0.170857	0.0580541	0.184878		0.239433	0.0408359	0.0409088	0.0139	0.0442658		0.170553	-2.55171	0.000326586	3.486		0.170857	-2.54914	0.000554571	0.767367		0.0580541	-4.10646	1.46258e-06	5.83488		0.184878	-2.43536	1.29913e-05	4.88635
VP0262	rplV	50S ribosomal protein L22					J	The globular domain of the protein is located near the polypeptide exit tunnel on the outside of the subunit, while an extended beta-hairpin is found that lines the wall of the exit tunnel in the center of the 70S ribosome		0.0379535	0.170261	0.164951	0.10615		0.183991	0.00698312	0.0313265	0.0303496	0.0195306		0.0379535	-4.71962	0.000647058	3.18906		0.170261	-2.55418	0.00182007	0.768885		0.164951	-2.59989	3.94122e-05	4.40437		0.10615	-3.23583	4.92889e-05	4.30725
VPA1132		Uncharacterized protein					S	Domain of unknown function (DUF1840)		1.16212	0.169682	1.55171	1.04112		0.00815533	0.0094775	0.00138381	0.0126547	0.0084907		1.16212	0.216762	0.036313	1.43994		0.169682	-2.5591	0.000381935	0.770365		1.55171	0.63386	0.00806753	2.09326		1.04112	0.0581387	0.0825513	1.08328
VP0537	ispH	4-hydroxy-3-methylbut-2-enyl diphosphate reductase (HMBPP reductase) (EC 1.17.7.4)					IM	Catalyzes the conversion of 1-hydroxy-2-methyl-2-(E)- butenyl 4-diphosphate (HMBPP) into a mixture of isopentenyl diphosphate (IPP) and dimethylallyl diphosphate (DMAPP). Acts in the terminal step of the DOXP MEP pathway for isoprenoid precursor biosynthesis		0.0286754	0.167638	0.297725	0.0433048		0.0212609	0.000609666	0.00356415	0.00632991	0.0009207		0.0286754	-5.12404	3.69982e-06	5.43182		0.167638	-2.57658	1.84899e-05	0.775627		0.297725	-1.74795	9.55938e-09	8.01957		0.0433048	-4.52933	1.09356e-08	7.96116
VP0866	tsaB	tRNA threonylcarbamoyladenosine biosynthesis protein TsaB (t(6)A37 threonylcarbamoyladenosine biosynthesis protein TsaB)					O	COG1214 Inactive homolog of metal-dependent proteases		0.386434	0.166839	0.0498485	-		0.00994465	0.00384295	0.00165916	0.000495726	0		0.386434	-1.37171	0.000180174	3.74431		0.166839	-2.58347	0.000220807	0.777702		0.0498485	-4.32631	1.08247e-08	7.96558		-	-9.9	9.50151e-08	7.02221
VP0273	rplR	50S ribosomal protein L18					J	This is one of the proteins that binds and probably mediates the attachment of the 5S RNA into the large ribosomal subunit, where it forms part of the central protuberance		0.0763923	0.164279	0.0309869	0.0441565		0.0978312	0.00747354	0.0160716	0.00303149	0.00431988		0.0763923	-3.71043	0.00020588	3.68639		0.164279	-2.60578	0.000497841	0.784419		0.0309869	-5.0122	9.69632e-07	6.01339		0.0441565	-4.50123	3.21694e-06	5.49256
VP2831	secB	Protein-export protein SecB					U	One of the proteins required for the normal export of preproteins out of the cell cytoplasm. It is a molecular chaperone that binds to a subset of precursor proteins, maintaining them in a translocation-competent state. It also specifically binds to its receptor SecA		0.158416	0.162181	0.288232	0.12269		0.120896	0.0191519	0.0196071	0.0348462	0.0148328		0.158416	-2.65821	0.00020588	3.68639		0.162181	-2.62432	0.000386504	0.789999		0.288232	-1.7947	4.48812e-06	5.34794		0.12269	-3.02691	4.2401e-06	5.37262
VP0875		YcgL domain-containing protein VP0875					S	YcgL domain-containing protein		-	0.161747	-	-		0.00403412	0	0.000652507	0	0		-	-9.9	0.000288055	3.54052		0.161747	-2.62819	0.00174009	0.791164		-	-9.9	1.88738e-07	6.72414		-	-9.9	1.12897e-05	4.94732
VPA0752		Glutathione S-transferase-related protein					S	relative of glutathione S-transferase, MAPEG superfamily		0.232964	0.160041	-	0.191978		0.00415641	0.000968293	0.000665198	0	0.00079794		0.232964	-2.10182	0.00389559	2.40943		0.160041	-2.64348	0.00406887	0.795767		-	-9.9	1.08917e-05	4.9629		0.191978	-2.38098	0.000535543	3.27121
VP1942		Diaminobutyrate-pyruvate transaminase & L-2,4-diaminobutyrate decarboxylase					E	COG0160 4-aminobutyrate aminotransferase and related aminotransferases		0.720247	0.160005	0.226935	0.265037		0.00732979	0.00527925	0.0011728	0.00166338	0.00194266		0.720247	-0.473437	0.0124819	1.90372		0.160005	-2.64381	0.000413325	0.795867		0.226935	-2.13965	2.15452e-06	5.66665		0.265037	-1.91574	2.97285e-05	4.52683
VP0265	rpmC	50S ribosomal protein L29					J	Belongs to the universal ribosomal protein uL29 family		0.110715	0.158697	0.648632	0.775729		0.0963865	0.0106715	0.0152963	0.0625194	0.0747698		0.110715	-3.17507	0.000466493	3.33115		0.158697	-2.65565	0.000902228	0.79943		0.648632	-0.624527	0.00929465	2.03177		0.775729	-0.366375	0.0458034	1.3391
VP2530	rplS	50S ribosomal protein L19					J	This protein is located at the 30S-50S ribosomal subunit interface and may play a role in the structure and function of the aminoacyl-tRNA binding site		0.137067	0.15832	0.297142	0.51046		0.197381	0.0270545	0.0312495	0.0586504	0.100755		0.137067	-2.86705	0.000590375	3.22887		0.15832	-2.65908	0.00108383	0.800463		0.297142	-1.75077	4.01157e-05	4.39669		0.51046	-0.97013	0.00287932	2.54071
VP0638		Putative resolvase					L	COG1961 Site-specific recombinases, DNA invertase Pin homologs		0.422721	0.157124	-	-		0.00339776	0.0014363	0.000533869	0	0		0.422721	-1.24222	0.0062228	2.20601		0.157124	-2.67002	0.00411718	0.803757		-	-9.9	2.80071e-06	5.55273		-	-9.9	6.12339e-05	4.21301
VP3011		Gamma-glutamyltranspeptidase					M	Gamma-glutamyltranspeptidase		0.110316	0.156697	-	0.259274		0.024384	0.00268996	0.0038209	0	0.00632214		0.110316	-3.18028	0.000203388	3.69167		0.156697	-2.67395	0.00035767	0.80494		-	-9.9	3.62174e-07	6.44108		0.259274	-1.94745	0.000200097	3.69876
VP2924	rplJ	50S ribosomal protein L10					J	Forms part of the ribosomal stalk, playing a central role in the interaction of the ribosome with GTP-bound translation factors		0.154847	0.154673	0.238998	0.141215		0.182986	0.0283349	0.0283031	0.0437333	0.0258404		0.154847	-2.69108	8.17755e-05	4.08738		0.154673	-2.6927	0.000145636	0.810584		0.238998	-2.06493	7.47217e-07	6.12655		0.141215	-2.82403	1.42977e-06	5.84473
VP0438	rplM	50S ribosomal protein L13					J	This protein is one of the early assembly proteins of the 50S ribosomal subunit, although it is not seen to bind rRNA by itself. It is important during the early stages of 50S assembly		0.101808	0.154542	0.176877	0.0369853		0.2848	0.0289949	0.0440137	0.0503747	0.0105334		0.101808	-3.29608	0.000414808	3.38215		0.154542	-2.69393	0.000880309	0.810952		0.176877	-2.49918	9.78907e-06	5.00926		0.0369853	-4.7569	8.94833e-06	5.04826
VP1718		Cytochrome c551 peroxidase					C	cytochrome c peroxidase		0.112893	0.154431	-	0.0690069		0.0177895	0.00200831	0.00274726	0	0.0012276		0.112893	-3.14697	0.00204686	2.68891		0.154431	-2.69496	0.0035741	0.811265		-	-9.9	3.32372e-05	4.47838		0.0690069	-3.85712	0.00013451	3.87125
VPA1124		Putative transcriptional regulator					K	MerR, DNA binding		-	0.153414	-	-		0.0250885	0	0.00384893	0	0		-	-9.9	0.000544564	3.26395		0.153414	-2.70449	0.00195552	0.814134		-	-9.9	8.28452e-06	5.08173		-	-9.9	2.13614e-05	4.67037
VP1593	rmf	Ribosome modulation factor (RMF)					J	During stationary phase, converts 70S ribosomes to an inactive dimeric form (100S ribosomes)		-	0.153198	-	-		0.0115718	0	0.00177278	0	0		-	-9.9	8.62219e-06	5.06438		0.153198	-2.70653	9.41538e-05	0.814746		-	-9.9	3.57146e-10	9.44715		-	-9.9	2.11893e-08	7.67388
VP0283	rplQ	50S ribosomal protein L17					J	Ribosomal protein L17		0.10778	0.152882	0.0439093	0.0217664		0.214588	0.0231284	0.0328066	0.00942241	0.0046708		0.10778	-3.21383	0.000251854	3.59885		0.152882	-2.70951	0.000536745	0.815645		0.0439093	-4.50933	1.35848e-06	5.86695		0.0217664	-5.52176	3.31118e-06	5.48002
VP1912		Uncharacterized protein					P	belongs to the Fur family		0.163518	0.151886	0.326359	0.373642		0.0351319	0.0057447	0.00533604	0.0114656	0.0131268		0.163518	-2.61248	0.00110953	2.95486		0.151886	-2.71894	0.00166665	0.818482		0.326359	-1.61547	0.000217219	3.6631		0.373642	-1.42027	0.000693348	3.15905
VP2656		Uncharacterized protein					J	translation initiation inhibitor, yjgF family		0.18713	0.150033	0.17391	0.120608		0.0654211	0.0122423	0.00981535	0.0113774	0.0078903		0.18713	-2.41789	0.0001597	3.7967		0.150033	-2.73664	0.000235151	0.823812		0.17391	-2.52359	7.92604e-07	6.10094		0.120608	-3.0516	1.63086e-06	5.78758
VP2465		Putative RNA-binding protein containing KH domain					J	RNA-binding protein containing KH domain, possibly ribosomal protein		0.0162625	0.150001	0.203241	0.129619		0.0431047	0.000700989	0.00646575	0.00876064	0.00558719		0.0162625	-5.94231	0.000351539	3.45403		0.150001	-2.73695	0.0012647	0.823905		0.203241	-2.29874	1.71442e-05	4.76588		0.129619	-2.94765	2.46822e-05	4.60762
VP0531	rpsT	30S ribosomal protein S20					J	Binds directly to 16S ribosomal RNA		0.0939866	0.148233	0.119471	0.138311		0.149026	0.0140065	0.0220905	0.0178043	0.0206119		0.0939866	-3.4114	0.000119861	3.92132		0.148233	-2.75407	0.00026966	0.829056		0.119471	-3.06527	6.87111e-07	6.16297		0.138311	-2.85401	2.94139e-06	5.53145
VP0393		Uncharacterized protein					S			0.205086	0.146538	0.000368255	-		0.0841343	0.0172547	0.0123289	3.09829e-05	0		0.205086	-2.2857	1.31927e-05	4.87967		0.146538	-2.77065	3.71276e-05	0.83405		0.000368255	-11.407	1.16782e-09	8.93262		-	-9.9	5.89765e-09	8.22932
VP0800	ligA	DNA ligase (EC 6.5.1.2) (Polydeoxyribonucleotide synthase [NAD(+)])					L	DNA ligase that catalyzes the formation of phosphodiester linkages between 5'-phosphoryl and 3'-hydroxyl groups in double-stranded DNA using NAD as a coenzyme and as the energy source for the reaction. It is essential for DNA replication and repair of damaged DNA		0.203245	0.144168	0.0583457	-		0.020755	0.00421835	0.00299221	0.00121096	0		0.203245	-2.29871	2.5038e-06	5.6014		0.144168	-2.79418	4.42052e-05	0.841131		0.0583457	-4.09923	5.23951e-11	10.2807		-	-9.9	4.99622e-10	9.30136
VPA0916		UPF0181 protein VPA0916					S	Belongs to the UPF0181 family		0.179471	0.142743	0.0985412	0.209637		0.0406301	0.00729192	0.00579967	0.00400374	0.0085176		0.179471	-2.47818	0.00151075	2.82081		0.142743	-2.80851	0.00222077	0.845445		0.0985412	-3.34313	2.64977e-05	4.57679		0.209637	-2.25403	0.000147358	3.83163
VPA0005		Uncharacterized protein					S			-	0.139352	-	-		0.00638513	0	0.000889782	0	0		-	-9.9	0.00120098	2.92047		0.139352	-2.84319	0.0040039	0.855886		-	-9.9	2.4153e-05	4.61703		-	-9.9	8.34644e-05	4.0785
VP2178		Nucleoid-associated protein VP2178					S	Binds to DNA and alters its conformation. May be involved in regulation of gene expression, nucleoid organization and DNA protection		0.0513694	0.139287	0.2452	0.182694		0.0307478	0.0015795	0.00428276	0.00753937	0.00561745		0.0513694	-4.28295	3.80556e-05	4.41958		0.139287	-2.84387	0.000117631	0.856091		0.2452	-2.02797	2.89537e-06	5.5383		0.182694	-2.4525	9.01791e-07	6.04489
VP2279		Arsenate reductase (EC 1.20.4.1)					C	COG1393 Arsenate reductase and related proteins, glutaredoxin family		0.246795	0.138424	0.0660702	0.248667		0.0474985	0.0117224	0.00657495	0.00313823	0.0118113		0.246795	-2.01862	0.00020588	3.68639		0.138424	-2.85283	0.000230133	0.858787		0.0660702	-3.91986	3.71258e-07	6.43032		0.248667	-2.00771	6.0565e-06	5.21778
VPA1672	araG	Arabinose import ATP-binding protein AraG (EC 7.5.2.12)					G	Part of the ABC transporter complex AraFGH involved in arabinose import. Responsible for energy coupling to the transport system		0.021916	0.136945	0.111343	2.2678		0.0147274	0.000322764	0.00201684	0.00163979	0.0333987		0.021916	-5.51187	0.000441887	3.35469		0.136945	-2.86833	0.00139285	0.863454		0.111343	-3.16691	1.14292e-05	4.94198		2.2678	1.18129	0.0159571	1.79705
VP2561	eno	Enolase (EC 4.2.1.11) (2-phospho-D-glycerate hydro-lyase) (2-phosphoglycerate dehydratase)					G	Catalyzes the reversible conversion of 2- phosphoglycerate into phosphoenolpyruvate. It is essential for the degradation of carbohydrates via glycolysis		0.0840421	0.136748	0.124706	0.45563		0.35826	0.030109	0.0489915	0.0446771	0.163234		0.0840421	-3.57274	8.02392e-05	4.09561		0.136748	-2.87041	0.000183512	0.864078		0.124706	-3.0034	3.60296e-07	6.44334		0.45563	-1.13407	0.000508519	3.29369
VP2248		Flagellar motor switch protein FliG					N	FliG is one of three proteins (FliG, FliN, FliM) that forms the rotor-mounted switch complex (C ring), located at the base of the basal body. This complex interacts with the CheY and CheZ chemotaxis proteins, in addition to contacting components of the motor that determine the direction of flagellar rotation		0.202542	0.136163	0.455512	0.253246		0.00479211	0.000970601	0.000652507	0.00218286	0.00121358		0.202542	-2.30371	0.00117948	2.92831		0.136163	-2.87659	0.0014202	0.865941		0.455512	-1.13444	0.00182281	2.73926		0.253246	-1.98139	0.000415418	3.38151
VP2555	pcm	Protein-L-isoaspartate O-methyltransferase (EC 2.1.1.77) (L-isoaspartyl protein carboxyl methyltransferase) (Protein L-isoaspartyl methyltransferase) (Protein-beta-aspartate methyltransferase) (PIMT)					J	Catalyzes the methyl esterification of L-isoaspartyl residues in peptides and proteins that result from spontaneous decomposition of normal L-aspartyl and L-asparaginyl residues. It plays a role in the repair and or degradation of damaged proteins		-	0.134601	0.410811	0.139529		0.00640883	0	0.000862632	0.00263281	0.000894217		-	-9.9	0.000179804	3.7452		0.134601	-2.89324	0.000711166	0.870953		0.410811	-1.28345	0.000761347	3.11842		0.139529	-2.84136	2.72302e-05	4.56495
VP1400		Protein kinase domain-containing protein					KLT	Protein tyrosine kinase		-	0.134278	-	0.199508		0.0516862	0	0.0069403	0	0.0103118		-	-9.9	1.76612e-05	4.75298		0.134278	-2.89671	0.000117631	0.871997		-	-9.9	1.0691e-08	7.97098		0.199508	-2.32548	1.55695e-05	4.80772
VP0497	grcA	Autonomous glycyl radical cofactor					S	Acts as a radical domain for damaged PFL and possibly other radical proteins		0.211977	0.13236	0.0871173	0.100654		0.0331374	0.00702436	0.00438606	0.00288684	0.0033354		0.211977	-2.23802	0.000984186	3.00692		0.13236	-2.91747	0.000962838	0.878244		0.0871173	-3.5209	7.35364e-06	5.1335		0.100654	-3.31253	2.08212e-05	4.6815
VP2533	rpsP	30S ribosomal protein S16					J	Belongs to the bacterial ribosomal protein bS16 family		0.00603673	0.13154	0.00463862	-		0.074408	0.000449181	0.0097876	0.00034515	0		0.00603673	-7.37202	3.21437e-05	4.4929		0.13154	-2.92643	0.0001894	0.880943		0.00463862	-7.75209	4.84992e-08	7.31427		-	-9.9	1.60782e-07	6.79376
VP2100	uvrB	UvrABC system protein B (Protein UvrB) (Excinuclease ABC subunit B)					L	damaged site, the DNA wraps around one UvrB monomer. DNA wrap is dependent on ATP binding by UvrB and probably causes local melting of the DNA helix, facilitating insertion of UvrB beta-hairpin between the DNA strands. Then UvrB probes one DNA strand for the presence of a lesion. If a lesion is found the UvrA subunits dissociate and the UvrB-DNA preincision complex is formed. This complex is subs…		0.0364733	0.131158	-	-		0.0295259	0.00107691	0.00387255	0	0		0.0364733	-4.77701	0.00128336	2.89165		0.131158	-2.93062	0.00296512	0.882206		-	-9.9	2.96434e-05	4.52807		-	-9.9	6.84099e-05	4.16488
VP2430		Uncharacterized protein					S	PilZ domain		0.0822663	0.130781	0.151	0.0682362		0.0490628	0.00403622	0.00641647	0.00740849	0.00334786		0.0822663	-3.60355	0.000311084	3.50712		0.130781	-2.93478	0.000627997	0.883457		0.151	-2.72738	4.79166e-06	5.31951		0.0682362	-3.87332	7.85844e-06	5.10466
VPA0453	katG1	Catalase-peroxidase 1 (CP 1) (EC 1.11.1.21) (Peroxidase/catalase 1)					P	Bifunctional enzyme with both catalase and broad- spectrum peroxidase activity		0.0696366	0.130476	0.178116	0.0594862		0.0165094	0.00114966	0.00215407	0.00294059	0.00098208		0.0696366	-3.84401	0.000215874	3.6658		0.130476	-2.93815	0.000497841	0.884471		0.178116	-2.48911	6.36267e-06	5.19636		0.0594862	-4.0713	5.19142e-06	5.28471
VP3068	atpC	ATP synthase epsilon chain (ATP synthase F1 sector epsilon subunit) (F-ATPase epsilon subunit)					C	Produces ATP from ADP in the presence of a proton gradient across the membrane		0.31855	0.129063	0.084063	0.0318534		0.0712972	0.0227117	0.0092018	0.00599346	0.00227106		0.31855	-1.65041	6.81036e-07	6.16683		0.129063	-2.95386	3.02423e-07	0.8892		0.084063	-3.57239	1.1589e-10	9.93596		0.0318534	-4.97241	1.75531e-10	9.75565
VP2019		ABC_trans_aux domain-containing protein					S	ABC-type transport auxiliary lipoprotein component		0.970881	0.128197	-	-		0.00580354	0.00563455	0.000743995	0	0		0.970881	-0.0426334	0.135816	0.867051		0.128197	-2.96357	0.00108927	0.892123		-	-9.9	9.66948e-07	6.0146		-	-9.9	9.03817e-06	5.04392
VP2226		CheW-like domain-containing protein					NT	Two component signalling adaptor domain		0.177181	0.124363	-	-		0.00344091	0.000609666	0.000427922	0	0		0.177181	-2.4967	0.00204444	2.68943		0.124363	-3.00737	0.00326048	0.905309		-	-9.9	2.38096e-06	5.62325		-	-9.9	5.49203e-05	4.26027
VP0890		Putative enzyme					M	COG0463 Glycosyltransferases involved in cell wall biogenesis		-	0.124308	-	-		0.00620349	0	0.000771144	0	0		-	-9.9	0.00123924	2.90684		0.124308	-3.00801	0.00371028	0.9055		-	-9.9	2.52497e-05	4.59774		-	-9.9	8.84251e-05	4.05342
VP2737	rplI	50S ribosomal protein L9					J	Binds to the 23S rRNA		0.0516706	0.12386	0.272303	2.01056		0.484408	0.0250296	0.0599988	0.131906	0.973929		0.0516706	-4.27451	9.28841e-05	4.03206		0.12386	-3.01322	0.000220648	0.907069		0.272303	-1.87671	1.99391e-06	5.70029		2.01056	1.00759	0.0218783	1.65999
VP1875		Para-aminobenzoate synthase, component I					EH	COG0147 Anthranilate para-aminobenzoate synthases component I		-	0.123261	-	-		0.00529371	0	0.000652507	0	0		-	-9.9	0.000184736	3.73345		0.123261	-3.02021	0.000850452	0.909175		-	-9.9	1.88738e-07	6.72414		-	-9.9	4.68203e-06	5.32957
VP3059		Acetolactate synthase II, small subunit					S	COG3978 Acetolactate synthase (isozyme II), small (regulatory) subunit		-	0.122738	0.173976	-		0.00557833	0	0.000684676	0.000970497	0		-	-9.9	0.000835039	3.07829		0.122738	-3.02634	0.00275333	0.911019		0.173976	-2.52304	4.45726e-05	4.35093		-	-9.9	4.90005e-05	4.3098
VP0576	pstB1	Phosphate import ATP-binding protein PstB 1 (EC 7.3.2.1) (ABC phosphate transporter 1) (Phosphate-transporting ATPase 1)					P	Part of the ABC transporter complex PstSACB involved in phosphate import. Responsible for energy coupling to the transport system		0.0347048	0.122021	0.517831	0.395798		0.0516682	0.00179314	0.00630462	0.0267554	0.0204502		0.0347048	-4.84872	0.000590375	3.22887		0.122021	-3.0348	0.00131494	0.913564		0.517831	-0.949446	0.00211168	2.67537		0.395798	-1.33716	0.00116265	2.93455
VP1620		Amino acid ABC transporter, periplasmic amino acid-binding protein					ET	COG0834 ABC-type amino acid transport signal transduction systems, periplasmic component domain		0.086809	0.120996	0.0163988	0.0558393		0.0670527	0.00582078	0.0081131	0.00109959	0.00374418		0.086809	-3.52601	0.000393462	3.4051		0.120996	-3.04697	0.000872701	0.91723		0.0163988	-5.93026	2.79797e-06	5.55316		0.0558393	-4.16257	1.09584e-05	4.96025
VP0005	rpmH	50S ribosomal protein L34					J	Belongs to the bacterial ribosomal protein bL34 family		0.0722636	0.120836	0.113137	0.0491247		0.124954	0.0090296	0.0150989	0.0141368	0.00613831		0.0722636	-3.79059	0.000472148	3.32592		0.120836	-3.04888	0.000954117	0.917805		0.113137	-3.14386	9.24414e-06	5.03413		0.0491247	-4.34741	1.5377e-05	4.81313
VP0872	minE	Cell division topological specificity factor					D	Prevents the cell division inhibition by proteins MinC and MinD at internal division sites while permitting inhibition at polar sites. This ensures cell division at the proper site by restricting the formation of a division septum at the midpoint of the long axis of the cell		-	0.115889	0.298396	0.0599581		0.014332	0	0.00166093	0.00427661	0.00085932		-	-9.9	0.000161894	3.79077		0.115889	-3.10918	0.000569714	0.935957		0.298396	-1.7447	2.25731e-05	4.64641		0.0599581	-4.0599	5.2631e-06	5.27876
VP2269	dapE	Succinyl-diaminopimelate desuccinylase (SDAP desuccinylase) (EC 3.5.1.18) (N-succinyl-LL-2,6-diaminoheptanedioate amidohydrolase)					E	Catalyzes the hydrolysis of N-succinyl-L,L- diaminopimelic acid (SDAP), forming succinate and LL-2,6- diaminoheptanedioate (DAP), an intermediate involved in the bacterial biosynthesis of lysine and meso-diaminopimelic acid, an essential component of bacterial cell walls		0.148827	0.114949	7.86648	5.91745		0.0102541	0.00152609	0.0011787	0.0806638	0.0606783		0.148827	-2.74829	1.80459e-05	4.74362		0.114949	-3.12093	5.43025e-05	0.939493		7.86648	2.97572	6.47868e-08	7.18851	64	5.91745	2.56498	0.00280556	2.55198	78
VP1639	queE	7-carboxy-7-deazaguanine synthase (CDG synthase) (EC 4.3.99.3) (Queuosine biosynthesis protein QueE)					H	Catalyzes the complex heterocyclic radical-mediated conversion of 6-carboxy-5,6,7,8-tetrahydropterin (CPH4) to 7- carboxy-7-deazaguanine (CDG), a step common to the biosynthetic pathways of all 7-deazapurine-containing compounds		0.0979508	0.114488	-	-		0.00880806	0.000862756	0.00100842	0	0		0.0979508	-3.3518	4.92357e-05	4.30772		0.114488	-3.12673	0.000137941	0.941239		-	-9.9	2.30192e-09	8.63791		-	-9.9	1.09522e-07	6.9605
VP3074	atpE	ATP synthase subunit c (ATP synthase F(0) sector subunit c) (F-type ATPase subunit c) (F-ATPase subunit c) (Lipid-binding protein)					C	F(1)F(0) ATP synthase produces ATP from ADP in the presence of a proton or sodium gradient. F-type ATPases consist of two structural domains, F(1) containing the extramembraneous catalytic core and F(0) containing the membrane proton channel, linked together by a central stalk and a peripheral stalk. During catalysis, ATP synthesis in the catalytic domain of F(1) is coupled via a rotary mechanism…		0.157332	0.113653	1.28435	0.950163		0.0211084	0.00332102	0.00239902	0.0271105	0.0200564		0.157332	-2.66812	0.00020588	3.68639		0.113653	-3.1373	0.000392512	0.944421		1.28435	0.361039	0.00328996	2.48281		0.950163	-0.0737534	0.0750168	1.12484
VP0329	rpmA	50S ribosomal protein L27					J	Belongs to the bacterial ribosomal protein bL27 family		0.0224749	0.112778	0.0326916	0.0940551		0.131741	0.00296085	0.0148575	0.00430682	0.0123909		0.0224749	-5.47554	0.000354212	3.45074		0.112778	-3.14844	0.000878157	0.947776		0.0326916	-4.93494	4.36896e-06	5.35962		0.0940551	-3.41035	1.96152e-05	4.70741
VP2619		UPF0235 protein VP2619					S	Belongs to the UPF0235 family		0.0982358	0.110478	-	-		0.00859083	0.000843927	0.000949101	0	0		0.0982358	-3.34761	2.85378e-05	4.54458		0.110478	-3.17816	0.000125405	0.956723		-	-9.9	1.39261e-09	8.85617		-	-9.9	1.00048e-07	6.99979
VP2546	csrA	Translational regulator CsrA (Carbon storage regulator)					J	Could accelerate the degradation of some genes transcripts potentially through selective RNA binding		0.136856	0.109047	0.10608	0.0375634		0.094998	0.013001	0.0103593	0.0100774	0.00356845		0.136856	-2.86927	3.64484e-07	6.43832		0.109047	-3.19698	8.13128e-07	0.962386		0.10608	-3.23677	9.91977e-12	11.0035		0.0375634	-4.73453	3.17967e-11	10.4976
VPA1526		Uncharacterized protein					C	COG3783 Soluble cytochrome b562		0.00849916	0.108139	0.0216011	0.0534093		0.0548543	0.000466215	0.00593188	0.00118491	0.00292973		0.00849916	-6.87846	0.000117983	3.92818		0.108139	-3.20904	0.000392745	0.966018		0.0216011	-5.53275	5.61119e-07	6.25095		0.0534093	-4.22677	2.16097e-06	5.66535
VP2016		Uncharacterized protein					C	Cytochrome C oxidase, cbb3-type, subunit III		0.0734285	0.107703	0.384109	0.487574		0.0044061	0.000323534	0.00047455	0.00169242	0.0021483		0.0734285	-3.76752	0.000313887	3.50323		0.107703	-3.21487	0.000938043	0.967772		0.384109	-1.38041	2.86178e-05	4.54336		0.487574	-1.03631	0.00949144	2.02267
VP0918	clpX	ATP-dependent Clp protease ATP-binding subunit ClpX					O	ATP-dependent specificity component of the Clp protease. It directs the protease to specific substrates. Can perform chaperone functions in the absence of ClpP		-	0.10693	0.0513828	0.0752392		0.0138686	0	0.00148297	0.000712606	0.00104346		-	-9.9	0.000340775	3.46753		0.10693	-3.22526	0.00102006	0.970899		0.0513828	-4.28257	5.16478e-06	5.28695		0.0752392	-3.73237	2.08693e-05	4.68049
VPA1040		OmpA-like domain-containing protein					N	VI Secretion		0.123151	0.0971186	-	0.280367		0.00481641	0.000593145	0.000467763	0	0.00135036		0.123151	-3.0215	0.000416346	3.38055		0.0971186	-3.36411	0.000704828	1.0127		-	-9.9	1.59818e-07	6.79637		0.280367	-1.83461	0.000558003	3.25336
VP0730		Putative hemolysin					P	Mg2 and Co2 transporter CorC		0.21624	0.0928209	0.188715	0.0390746		0.0251335	0.00543487	0.00233291	0.00474305	0.00098208		0.21624	-2.20929	6.36809e-05	4.19599		0.0928209	-3.42941	1.73226e-05	1.03235		0.188715	-2.40572	2.44042e-08	7.61254		0.0390746	-4.67762	5.60719e-09	8.25125
VP0274	rpsE	30S ribosomal protein S5					J	Located at the back of the 30S subunit body where it stabilizes the conformation of the head with respect to the body		0.085513	0.0927954	0.179806	0.278921		0.291453	0.0249231	0.0270456	0.052405	0.0812926		0.085513	-3.54771	0.000237502	3.62433		0.0927954	-3.4298	0.000431519	1.03247		0.179806	-2.47549	4.1009e-06	5.38712		0.278921	-1.84207	7.55134e-05	4.12198
VP1043		Uncharacterized protein					O	protein conserved in archaea		-	0.0925551	0.754762	1.63033		0.00512722	0	0.00047455	0.00386983	0.00835907		-	-9.9	0.000223997	3.64976		0.0925551	-3.43354	0.000786611	1.0336		0.754762	-0.405906	0.0244617	1.61151		1.63033	0.705165	0.0197127	1.70525
VP0259	rplW	50S ribosomal protein L23					J	One of the early assembly proteins it binds 23S rRNA. One of the proteins that surrounds the polypeptide exit tunnel on the outside of the ribosome. Forms the main docking site for trigger factor binding to the ribosome		0.0247105	0.0925459	0.0627687	0.0533485		0.229619	0.005674	0.0212503	0.0144129	0.0122498		0.0247105	-5.33873	0.000387563	3.41166		0.0925459	-3.43369	0.000878157	1.03364		0.0627687	-3.99381	6.36003e-06	5.19654		0.0533485	-4.22841	1.49679e-05	4.82484
VP2500	dksA	RNA polymerase-binding transcription factor DksA					T	Transcription factor that acts by binding directly to the RNA polymerase (RNAP). Required for negative regulation of rRNA expression and positive regulation of several amino acid biosynthesis promoters. Also required for regulation of fis expression		0.0756795	0.0903641	0.249694	0.673805		0.0187266	0.00141722	0.00169221	0.00467592	0.0126181		0.0756795	-3.72395	1.77823e-05	4.75001		0.0903641	-3.46811	4.08175e-05	1.044		0.249694	-2.00177	2.83402e-08	7.5476		0.673805	-0.569596	0.0218445	1.66066
VP0019		Valine-pyruvate aminotransferase					E	Valine--pyruvate aminotransferase		0.0443853	0.0901403	0.540927	0.128979		0.0153517	0.000681391	0.00138381	0.00830418	0.00198005		0.0443853	-4.49378	3.05274e-05	4.51531		0.0901403	-3.47168	7.8328e-05	1.04508		0.540927	-0.886494	6.94938e-05	4.15805		0.128979	-2.95479	2.24579e-06	5.64863
VP0690		Sodium-driven polar flagellar protein MotB					N	Flagellar motor protein		-	0.0889953	-	-		0.0133308	0	0.00118638	0	0		-	-9.9	0.00012907	3.88917		0.0889953	-3.49013	0.000403936	1.05063		-	-9.9	4.84424e-07	6.31477		-	-9.9	1.95872e-06	5.70803
VP0777		Basal-body rod modification protein FlgD					N	Required for flagellar hook formation. May act as a scaffolding protein		0.641723	0.0884604	2.11413	-		0.00483745	0.0031043	0.000427922	0.010227	0		0.641723	-0.639977	0.0161539	1.79172		0.0884604	-3.49882	0.000758015	1.05325		2.11413	1.08007	0.00282383	2.54916		-	-9.9	5.54802e-06	5.25586
VPA0246		Peptidase_M14 domain-containing protein					E	Zn_pept		0.216822	0.0878143	0.860576	0.560425		0.0375089	0.00813277	0.00329382	0.0322793	0.0210209		0.216822	-2.20541	0.000122466	3.91199		0.0878143	-3.5094	0.000118443	1.05643		0.860576	-0.216626	0.025082	1.60064		0.560425	-0.835406	0.00288069	2.5405
VP1210	rplY	50S ribosomal protein L25					J	This is one of the proteins that binds to the 5S RNA in the ribosome where it forms part of the central protuberance		0.0105821	0.0877937	0.0610419	0.0401206		0.160989	0.00170361	0.0141338	0.00982707	0.00645897		0.0105821	-6.56223	0.00102399	2.9897		0.0877937	-3.50974	0.00219629	1.05654		0.0610419	-4.03406	3.64911e-05	4.43781		0.0401206	-4.63951	7.06521e-05	4.15087
VP0571		Putative phosphate ABC transporter, periplasmic phosphate-binding protein					P	Phosphate ABC transporter, periplasmic phosphate-binding protein		0.0120097	0.0857002	0.0119718	0.159314		0.0388199	0.000466215	0.00332687	0.000464743	0.00618456		0.0120097	-6.37966	0.00024618	3.60875		0.0857002	-3.54456	0.000566866	1.06702		0.0119718	-6.38422	2.05969e-06	5.6862		0.159314	-2.65005	4.71569e-05	4.32646
VP1048	ruvC	Crossover junction endodeoxyribonuclease RuvC (EC 3.1.22.4) (Holliday junction nuclease RuvC) (Holliday junction resolvase RuvC)					L	Nuclease that resolves Holliday junction intermediates in genetic recombination. Cleaves the cruciform structure in supercoiled DNA by nicking to strands with the same polarity at sites symmetrically opposed at the junction in the homologous arms and leaves a 5'-terminal phosphate and a 3'-terminal hydroxyl group		-	0.0855893	0.0582219	0.01728		0.055445	0	0.0047455	0.00322812	0.000958089		-	-9.9	0.000410043	3.38717		0.0855893	-3.54643	0.00101574	1.06758		0.0582219	-4.10229	8.33376e-06	5.07916		0.01728	-5.85475	1.49679e-05	4.82484
VPA1147		Putative phenylacetate-CoA ligase					H	AMP-binding enzyme		-	0.0852191	0.00771265	3.11702		0.00401715	0	0.000342338	3.09829e-05	0.0125215		-	-9.9	0.000647058	3.18906		0.0852191	-3.55268	0.00204762	1.06946		0.00771265	-7.01856	2.8935e-06	5.53858		3.11702	1.64017	0.0208274	1.68136
VP1063	nadA	Quinolinate synthase A (EC 2.5.1.72)					H	Catalyzes the condensation of iminoaspartate with dihydroxyacetone phosphate to form quinolinate		0.205024	0.0840012	0.0642588	-		0.0112073	0.00229778	0.000941429	0.000720169	0		0.205024	-2.28613	9.07289e-05	4.04225		0.0840012	-3.57345	0.000137941	1.07571		0.0642588	-3.95996	6.64248e-08	7.17767		-	-9.9	2.57229e-07	6.58968
VP2232	fliA	RNA polymerase sigma factor FliA (RNA polymerase sigma factor for flagellar operon) (Sigma F) (Sigma-28)					K	Sigma factors are initiation factors that promote the attachment of RNA polymerase to specific initiation sites and are then released. This sigma factor controls the expression of flagella-related genes		0.0507314	0.0838824	0.398382	0.750602		0.0141433	0.000717511	0.00118638	0.00563444	0.010616		0.0507314	-4.30098	0.000352869	3.45239		0.0838824	-3.57549	0.000776285	1.07633		0.398382	-1.32778	0.00011268	3.94815		0.750602	-0.41388	0.03011	1.52129
VP1020	aroA	3-phosphoshikimate 1-carboxyvinyltransferase (EC 2.5.1.19) (5-enolpyruvylshikimate-3-phosphate synthase) (EPSP synthase) (EPSPS)					E	Catalyzes the transfer of the enolpyruvyl moiety of phosphoenolpyruvate (PEP) to the 5-hydroxyl of shikimate-3- phosphate (S3P) to produce enolpyruvyl shikimate-3-phosphate and inorganic phosphate		-	0.0830716	0.0357636	0.0910943		0.0121285	0	0.00100754	0.00043376	0.00110484		-	-9.9	0.00031336	3.50396		0.0830716	-3.5895	0.000776285	1.08055		0.0357636	-4.80536	3.54562e-06	5.45031		0.0910943	-3.45649	2.26227e-05	4.64546
VP0828		N-acetylglucosamine repressor					K	COG1940 Transcriptional regulator sugar kinase		0.195518	0.081483	0.377536	0.197442		0.0203837	0.00398538	0.00166093	0.00769559	0.0040246		0.195518	-2.35463	2.22013e-06	5.65362		0.081483	-3.61736	1.27237e-05	1.08893		0.377536	-1.40531	2.60414e-05	4.58434		0.197442	-2.3405	9.64638e-07	6.01564
VP0364		Putative dihydroxyacetone kinase					G	dihydroxyacetone kinase		-	0.0806468	3.92649	5.12379		0.00441323	0	0.000355913	0.0173285	0.0226125		-	-9.9	0.000619438	3.208		0.0806468	-3.63224	0.00178196	1.09341		3.92649	1.97324	0.00254463	2.59438	162	5.12379	2.35721	0.0114831	1.93994
VP1156		DNA-binding protein inhibitor Id-2-related protein					S	Phosphate-starvation-inducible E		0.0341261	0.0788372	0.0137258	-		0.0158009	0.000539223	0.00124569	0.00021688	0		0.0341261	-4.87298	0.000410178	3.38703		0.0788372	-3.66498	0.00088837	1.10327		0.0137258	-6.18696	4.02821e-06	5.39489		-	-9.9	1.07131e-05	4.97009
VP2578		RNA polymerase sigma factor					K	Belongs to the sigma-70 factor family. ECF subfamily		0.197569	0.077622	-	-		0.003821	0.000754912	0.000296594	0	0		0.197569	-2.33957	0.0012616	2.89908		0.077622	-3.68739	0.00122697	1.11001		-	-9.9	2.71896e-07	6.5656		-	-9.9	1.6284e-05	4.78824
VPA1074		AraC_E_bind domain-containing protein					KT	Polyketide cyclase / dehydrase and lipid transport		-	0.0764183	3.39904	1.04227		0.00465743	0	0.000355913	0.0158308	0.00485432		-	-9.9	0.000811763	3.09057		0.0764183	-3.70994	0.00215573	1.1168		3.39904	1.76513	9.91892e-07	6.00354	183	1.04227	0.0597353	0.0867532	1.06171
VP0506		tRNA1(Val) (adenine(37)-N6)-methyltransferase (EC 2.1.1.223) (tRNA m6A37 methyltransferase)					J	Specifically methylates the adenine in position 37 of tRNA(1)(Val) (anticodon cmo5UAC)		0.00419157	0.0754853	-	-		0.0598914	0.000251039	0.00452092	0	0		0.00419157	-7.89829	0.00024047	3.61894		0.0754853	-3.72766	0.000574613	1.12214		-	-9.9	1.94365e-06	5.71138		-	-9.9	5.26942e-06	5.27824
VPA0552		Cold shock DNA-binding domain protein					K	Cold shock		0.161995	0.0695771	0.498522	0.452697		0.0650493	0.0105376	0.00452594	0.0324285	0.0294476		0.161995	-2.62598	0.000575581	3.23989		0.0695771	-3.84524	0.000671229	1.15753		0.498522	-1.00427	0.00179463	2.74603		0.452697	-1.14338	0.00125067	2.90286
VP0268	rplX	50S ribosomal protein L24					J	One of the proteins that surrounds the polypeptide exit tunnel on the outside of the subunit		0.035704	0.0647688	0.096328	0.0294264		0.213194	0.00761187	0.0138083	0.0205365	0.00627354		0.035704	-4.80777	0.000239327	3.62101		0.0647688	-3.94856	0.000471083	1.18863		0.096328	-3.3759	3.22332e-06	5.4917		0.0294264	-5.08674	5.2631e-06	5.27876
VP0272	rplF	50S ribosomal protein L6					J	This protein binds to the 23S rRNA, and is important in its secondary structure. It is located near the subunit interface in the base of the L7 L12 stalk, and near the tRNA binding site of the peptidyltransferase center		0.012025	0.0641695	0.190898	0.0475153		0.162655	0.00195593	0.0104375	0.0310505	0.00772859		0.012025	-6.37781	0.000214176	3.66923		0.0641695	-3.96197	0.000466427	1.19267		0.190898	-2.38912	5.89278e-06	5.22968		0.0475153	-4.39546	6.25186e-06	5.20399
VP0408	tsaD	tRNA N6-adenosine threonylcarbamoyltransferase (EC 2.3.1.234) (N6-L-threonylcarbamoyladenine synthase) (t(6)A synthase) (t(6)A37 threonylcarbamoyladenosine biosynthesis protein TsaD) (tRNA threonylcarbamoyladenosine biosynthesis protein TsaD)					J	Required for the formation of a threonylcarbamoyl group on adenosine at position 37 (t(6)A37) in tRNAs that read codons beginning with adenine. Is involved in the transfer of the threonylcarbamoyl moiety of threonylcarbamoyl-AMP (TC-AMP) to the N6 group of A37, together with TsaE and TsaB. TsaD likely plays a direct catalytic role in this reaction		0.0934959	0.0626149	0.211277	-		0.0176746	0.0016525	0.0011067	0.00373423	0		0.0934959	-3.41895	0.000217217	3.66311		0.0626149	-3.99735	0.000352651	1.20332		0.211277	-2.24279	3.904e-06	5.40849		-	-9.9	2.36227e-06	5.62667
VPA1591		Oxygen-insensitive NAD(P)H nitroreductase					C	Nitroreductase family		-	0.0624057	0.135315	-		0.0161591	0	0.00100842	0.00218657	0		-	-9.9	0.000264167	3.57812		0.0624057	-4.00218	0.000627997	1.20478		0.135315	-2.88561	6.14424e-06	5.21153		-	-9.9	6.63606e-06	5.17809
VP1622		Amino acid ABC transporter, permease protein					P	COG0765 ABC-type amino acid transport system, permease component		-	0.058387	0.040224	-		0.0995639	0	0.00581324	0.00400486	0		-	-9.9	0.000648029	3.18841		0.058387	-4.09821	0.00132437	1.23368		0.040224	-4.6358	1.59713e-05	4.79666		-	-9.9	2.89225e-05	4.53876
VP2202	aroC	Chorismate synthase (CS) (EC 4.2.3.5) (5-enolpyruvylshikimate-3-phosphate phospholyase)					E	Catalyzes the anti-1,4-elimination of the C-3 phosphate and the C-6 proR hydrogen from 5-enolpyruvylshikimate-3-phosphate (EPSP) to yield chorismate, which is the branch point compound that serves as the starting substrate for the three terminal pathways of aromatic amino acid biosynthesis. This reaction introduces a second double bond into the aromatic ring system		-	0.056727	0.255884	0.28708		0.0124286	0	0.000705038	0.00318029	0.00356801		-	-9.9	0.00012604	3.89949		0.056727	-4.13982	0.000312789	1.24621		0.255884	-1.96644	7.72389e-06	5.11216		0.28708	-1.80047	0.00040383	3.3938
VPA1651		Putative methyl-accepting chemotaxis protein					NT	methyl-accepting chemotaxis protein		0.0596089	0.0564399	-	-		0.00723681	0.000431378	0.000408444	0	0		0.0596089	-4.06833	0.000124077	3.90631		0.0564399	-4.14714	0.00024739	1.24841		-	-9.9	7.75155e-08	7.11061		-	-9.9	1.25623e-06	5.90093
VPA0563		DPS family protein					P	Belongs to the Dps family		0.379107	0.0534996	0.0539392	0.330934		0.0127978	0.00485172	0.000684676	0.000690301	0.00423522		0.379107	-1.39932	0.00210389	2.67698		0.0534996	-4.22433	0.000180397	1.27165		0.0539392	-4.21252	2.49673e-07	6.60263		0.330934	-1.59538	0.000771618	3.1126
VPA0303		Putative regulatory protein					K	DeoR C terminal sensor domain		-	0.0521721	-	-		0.0318355	0	0.00166093	0	0		-	-9.9	0.00012907	3.88917		0.0521721	-4.26058	0.000307227	1.28256		-	-9.9	6.15783e-07	6.21057		-	-9.9	1.85005e-06	5.73282
VPA0589		Putative cobalamin synthesis protein					S	GTPases (G3E family)		1.24778	0.0515168	-	0.25863		0.00332259	0.00414586	0.000171169	0	0.00085932		1.24778	0.319364	0.0557388	1.25384		0.0515168	-4.27881	0.00192996	1.28805		-	-9.9	1.32419e-06	5.87805		0.25863	-1.95104	0.000946733	3.02377
VP0275	rpmD	50S ribosomal protein L30					J	Ribosomal protein L30		0.149185	0.0453688	0.0720416	0.266939		0.0562216	0.0083874	0.00255071	0.00405029	0.0150077		0.149185	-2.74483	0.000439261	3.35728		0.0453688	-4.46215	0.000500275	1.34324		0.0720416	-3.79503	3.47439e-06	5.45912		0.266939	-1.90542	9.19315e-05	4.03654
VP2557	truD	tRNA pseudouridine synthase D (EC 5.4.99.27) (tRNA pseudouridine(13) synthase) (tRNA pseudouridylate synthase D) (tRNA-uridine isomerase D)					J	Responsible for synthesis of pseudouridine from uracil- 13 in transfer RNAs		0.467131	0.0449347	0.13827	-		0.00380928	0.00177943	0.000171169	0.000526708	0		0.467131	-1.0981	0.0154256	1.81176		0.0449347	-4.47603	0.000985758	1.34742		0.13827	-2.85444	3.28879e-06	5.48296		-	-9.9	1.49679e-05	4.82484
VP1035	mukF	Chromosome partition protein MukF					D	Involved in chromosome condensation, segregation and cell cycle progression. May participate in facilitating chromosome segregation by condensation DNA from both sides of a centrally located replisome during cell division. Not required for mini-F plasmid partitioning. Probably acts via its interaction with MukB and MukE. Overexpression results in anucleate cells. It has a calcium binding activity		-	0.0439318	-	-		0.00389624	0	0.000171169	0	0		-	-9.9	0.000535199	3.27148		0.0439318	-4.50859	0.00137172	1.35722		-	-9.9	1.38933e-06	5.8572		-	-9.9	2.92647e-05	4.53366
VPA1163		Oxidoreductase, aldo/keto reductase 2 family					S	oxidoreductase, aldo keto reductase 2		0.451953	0.0434835	3.18904	2.92839		0.00409251	0.00184962	0.000177956	0.0130512	0.0119845		0.451953	-1.14575	0.00389549	2.40944		0.0434835	-4.52339	0.00102397	1.36168		3.18904	1.67312	1.33259e-05	4.8753	191	2.92839	1.55011	0.000336756	3.47268
VP2545	oadG	Probable oxaloacetate decarboxylase gamma chain (EC 7.2.4.2)					0			0.296304	0.0425691	-	0.278973		0.00418041	0.00123867	0.000177956	0	0.00116622		0.296304	-1.75485	0.00123529	2.90823		0.0425691	-4.55405	0.000948461	1.37091		-	-9.9	4.20855e-07	6.37587		0.278973	-1.8418	0.000691393	3.16027
VPA0567		Glyoxalase					Q	Displays glyoxalase activity, catalyzing the conversion of glyoxal to glycolate		0.0252494	0.0373676	-	-		0.0269865	0.000681391	0.00100842	0	0		0.0252494	-5.30761	2.89918e-06	5.53772		0.0373676	-4.74207	7.69089e-06	1.4275		-	-9.9	1.53891e-10	9.81279		-	-9.9	1.56649e-09	8.80507
VP1504		ABC transporter, ATP-binding protein					S	COG0488 ATPase components of ABC transporters with duplicated ATPase domains		0.183505	0.035034	0.178892	1.57955		0.00488579	0.000896568	0.000171169	0.000874028	0.00771737		0.183505	-2.44611	0.0014386	2.84206		0.035034	-4.8351	0.00108383	1.45551		0.178892	-2.48284	1.23671e-05	4.90773		1.57955	0.659516	0.0386199	1.41319
VP1528		Spermidine/putrescine ABC transporter, permease protein					P	Spermidine putrescine ABC transporter		0.574112	0.0348048	1.44884	0.33729		0.00340866	0.00195695	0.000118638	0.00493862	0.00114971		0.574112	-0.800596	0.0175774	1.75505		0.0348048	-4.84457	0.00251765	1.45836		1.44884	0.534903	0.0022065	2.6563		0.33729	-1.56794	0.00310795	2.50753
VP0988		AAA_PrkA domain-containing protein					T	Serine protein kinase		0.0625592	0.0327998	0.0333935	-		0.0327332	0.00204776	0.00107364	0.00109308	0		0.0625592	-3.99863	0.000627387	3.20246		0.0327998	-4.93017	0.0009245	1.48413		0.0333935	-4.90429	8.93043e-06	5.04913		-	-9.9	1.81e-05	4.74232
VP0255	rpmE	50S ribosomal protein L31					J	Binds the 23S rRNA		0.0298313	0.0295227	0.0968164	0.00554557		0.172767	0.00515386	0.00510053	0.0167267	0.000958089		0.0298313	-5.06703	6.40729e-05	4.19333		0.0295227	-5.08203	0.000110183	1.52984		0.0968164	-3.3686	4.89831e-07	6.30995		0.00554557	-7.49445	4.61684e-07	6.33566
VPA1601		NADPH-flavin oxidoreductase					C	NAD(P)h-flavin oxidoreductase		0.41807	0.0271719	-	0.435799		0.0130986	0.00547611	0.000355913	0	0.00570834		0.41807	-1.25818	0.000124218	3.90582		0.0271719	-5.20174	4.10627e-05	1.56588		-	-9.9	4.7065e-09	8.3273		0.435799	-1.19826	0.00383618	2.4161
VP1294	ihfA	Integration host factor subunit alpha (IHF-alpha)					K	This protein is one of the two subunits of integration host factor, a specific DNA-binding protein that functions in genetic recombination as well as in transcriptional and translational control		0.0453484	0.0270554	1.00371	-		0.0126532	0.000573803	0.000342338	0.0127001	0		0.0453484	-4.4628	8.76852e-06	5.05707		0.0270554	-5.20794	1.93624e-05	1.56775		1.00371	0.00533833	0.0584933	1.23289		-	-9.9	1.12802e-08	7.94768
VP0547		T-protein					E	T-protein		-	0.0267082	-	0.0574643		0.0160221	0	0.000427922	0	0.0009207		-	-9.9	2.89918e-06	5.53772		0.0267082	-5.22657	1.05152e-05	1.57336		-	-9.9	7.22781e-11	10.141		0.0574643	-4.12119	2.11893e-08	7.67388
VP2326		Acetyltransferase-related protein					J	COG1670 Acetyltransferases, including N-acetylases of ribosomal proteins		0.0325076	0.0252607	-	-		0.0563584	0.00183207	0.00142365	0	0		0.0325076	-4.94308	0.00026885	3.57049		0.0252607	-5.30696	0.000470965	1.59756		-	-9.9	1.98666e-06	5.70188		-	-9.9	5.35321e-06	5.27139
VP1720	ectC	L-ectoine synthase (EC 4.2.1.108) (N-acetyldiaminobutyrate dehydratase)					G	Catalyzes the circularization of gamma-N-acetyl- alpha,gamma-diaminobutyric acid (ADABA) to ectoine (1,4,5,6- tetrahydro-2-methyl-4-pyrimidine carboxylic acid), which is an excellent osmoprotectant		0.0894869	0.0227717	-	-		0.00520987	0.000466215	0.000118638	0	0		0.0894869	-3.48218	0.000350824	3.45491		0.0227717	-5.45661	0.000560937	1.6426		-	-9.9	3.64424e-07	6.43839		-	-9.9	6.63606e-06	5.17809
VP0158	trmH	tRNA (guanosine(18)-2'-O)-methyltransferase (EC 2.1.1.34) (tRNA [Gm18] methyltransferase)					J	Catalyzes the 2'-O methylation of guanosine at position 18 in tRNA		-	0.0210741	-	-		0.00406111	0	8.55845e-05	0	0		-	-9.9	0.000490487	3.30937		0.0210741	-5.56838	0.00118892	1.67625		-	-9.9	1.28108e-06	5.89243		-	-9.9	2.54831e-05	4.59375
VP0409		Putative beta-ketoadipate enol-lactone hydrolase					S	hydrolases or acyltransferases (alpha beta hydrolase superfamily)		-	0.0161266	1.72423	1.91422		0.00367833	0	5.93188e-05	0.0063423	0.00704113		-	-9.9	0.00102603	2.98884		0.0161266	-5.95442	0.00220645	1.79246		1.72423	0.785956	0.00873482	2.05875		1.91422	0.936756	0.00359702	2.44406
VP2256	fliDP	Polar flagellar hook-associated protein 2 (HAP2) (Filament cap protein) (Flagellar cap protein)					N	morphogenesis and for the elongation of the flagellar filament by facilitating polymerization of the flagellin monomers at the tip of growing filament. Forms a capping structure, which prevents flagellin subunits (transported through the central channel of the flagellum) from leaking out without polymerization at the distal end		-	0.0105415	-	-		0.0243563	0	0.000256753	0	0		-	-9.9	0.00030993	3.50874		0.0105415	-6.56777	0.000562086	1.9771		-	-9.9	2.95625e-06	5.52926		-	-9.9	8.46258e-06	5.0725
VPA1501		Putative membrane protein					M	COG0668 Small-conductance mechanosensitive channel		0.017566	0.004831	0.0721233	-		0.0122788	0.000215689	5.93188e-05	0.000885586	0		0.017566	-5.83107	0.000351539	3.45403		0.004831	-7.69346	0.000605488	2.31596		0.0721233	-3.79339	4.78457e-06	5.32016		-	-9.9	9.63864e-06	5.01598
VPA1731		Putative C4-dicarboxylate transport sensor protein					T	COG4191 Signal transduction histidine kinase regulating C4-dicarboxylate transport system		-	0.00338061	0.0481692	-		0.0175468	0	5.93188e-05	0.000845215	0		-	-9.9	0.000219389	3.65878		0.00338061	-8.2085	0.000400469	2.47101		0.0481692	-4.37575	2.22058e-06	5.65353		-	-9.9	4.75686e-06	5.32268
VP2093		Molybdenum cofactor biosynthesis protein D					H	Involved in sulfur transfer in the conversion of molybdopterin precursor Z to molybdopterin		0.139263	0.00275431	0.385814	0.24419		0.0215367	0.00299928	5.93188e-05	0.00830918	0.00525905		0.139263	-2.84411	7.2591e-05	4.13912		0.00275431	-8.5041	6.902e-05	2.55999		0.385814	-1.37402	5.03106e-05	4.29834		0.24419	-2.03393	2.18518e-05	4.66051
VPA0454		Putative DNA-binding stress protein					P	Ferritin-like domain		-	-	-	-		0.0241563	0	0	0	0		-	-9.9	0.000413588	3.38343		-	-9.9	0.000709558	#VALUE!		-	-9.9	5.03911e-06	5.29765		-	-9.9	1.35669e-05	4.86752
VP1920		Putative iron-regulated protein A					P	Iron-regulated protein		-	-	-	-		0.0242725	0	0	0	0		-	-9.9	0.000644474	3.19079		-	-9.9	0.0010577	#VALUE!		-	-9.9	1.13823e-05	4.94377		-	-9.9	2.87432e-05	4.54146
VP2366		Putative GGDEF family protein					T	COG2199 FOG GGDEF domain		0.007228	-	-	-		0.0298407	0.000215689	0	0	0		0.007228	-7.11219	0.000433123	3.36339		-	-9.9	0.000721739	#VALUE!		-	-9.9	5.29976e-06	5.27574		-	-9.9	1.4007e-05	4.85365
VP2958		Uncharacterized protein					S	membrane		-	-	0.156084	-		0.031526	0	0	0.00492072	0		-	-9.9	0.000190284	3.7206		-	-9.9	0.000348447	#VALUE!		0.156084	-2.6796	8.38488e-06	5.0765		-	-9.9	3.54215e-06	5.45073
VP1623		Amino acid ABC transporter, ATP-binding protein					E	COG1126 ABC-type polar amino acid transport system, ATPase component		0.0243095	-	0.0201248	-		0.0538837	0.00130989	0	0.0010844	0		0.0243095	-5.36233	0.000335091	3.47484		-	-9.9	0.000536672	#VALUE!		0.0201248	-5.63488	3.54562e-06	5.45031		-	-9.9	8.25957e-06	5.08304

## Sheet: S. Data.C. T0 vs P1-T50
Supplementary Data.C. List of significantly upregulated or significantly downregulated proteins in VBNC cells (P1-T50) compared to T0.
Locus tag	Gene name	Protein name	COG category	eggNOG description		T0 vs P1-T12	T0 vs P2-T12	T0 vs P1-T50	T0 vs P2-T50		N O R M A L I S E D A B U N D A N C E S						Change in protein expression
											T0_ mean	P1-T12_ mean	P2-T12_ mean	P1-T50_ mean	P2-T50_ mean		T0 vs P1-T12					T0 vs P2-T12					T0 vs P1-T50					T0 vs P2-T50
						Fold change	Fold change	Fold change	Fold change								Fold change (FC)	log2FC	q value	-log10q.value	rank (significantly upregulated)	Fold change (FC)	log2FC	q value	-log10q.value	rank (significantly upregulated)	Fold change (FC)	log2FC	q value	-log10q.value	rank (significantly upregulated)	Fold change (FC)	log2FC	q value	-log10q.value	rank (significantly upregulated)
VP0620		Uncharacterized protein	S	GPR1/FUN34/yaaH family		ND	ND	115.697	61.1733		0	0	0	0.150405	0.0795253		ND	#VALUE!	1	0		ND	#VALUE!	1	#VALUE!		115.697	6.8542	1.51774e-09	8.8188	1	61.1733	5.93483	0.00046149	3.33584	5		Color code	Fold change
VP2865	dsbD	Thiol:disulfide interchange protein DsbD (EC 1.8.1.8) (Protein-disulfide reductase) (Disulfide reductase)	CO	Required to facilitate the formation of correct disulfide bonds in some periplasmic proteins and for the assembly of the periplasmic c-type cytochromes. Acts by transferring electrons from cytoplasmic thioredoxin to the periplasm. This transfer involves a cascade of disulfide bond formation and reduction steps		ND	ND	90.2521	47.2553		0	0	0	0.117328	0.0614319		ND	#VALUE!	1	0		ND	#VALUE!	1	#VALUE!		90.2521	6.49589	2.0043e-11	10.698	2	47.2553	5.5624	0.00044368	3.35293	10			Significantly upregulated
VP1455		OMP_b-brl domain-containing protein	M	OmpA-like transmembrane domain		ND	ND	75.289	36.441		0	0	0	0.0978757	0.0473733		ND	#VALUE!	1	0		ND	#VALUE!	1	#VALUE!		75.289	6.23437	5.04556e-11	10.2971	3	36.441	5.18749	0.00076809	3.11459	16			Upregulated
VP2240		Flagellar protein	N	COG3190 Flagellar biogenesis protein		ND	ND	42.1547	20.1562		0	0	0	0.0548011	0.0262031		ND	#VALUE!	1	0		ND	#VALUE!	1	#VALUE!		42.1547	5.39762	3.00492e-07	6.52217	4	20.1562	4.33315	0.000796313	3.09892	27			Non-regulated
VPA1733		Membrane fusion protein (MFP) family protein	M	COG0845 Membrane-fusion protein		ND	ND	37.9418	ND		0	0	0	0.0493243	0		ND	#VALUE!	1	0		ND	#VALUE!	1	#VALUE!		37.9418	5.24572	0.00460448	2.33682	5	ND	#VALUE!	1	0				Downregulated
VP0335	apaG	Protein ApaG	P	protein affecting Mg2 Co2 transport		ND	ND	37.8452	27.2346		0	0	0	0.0491988	0.035405		ND	#VALUE!	1	0		ND	#VALUE!	1	#VALUE!		37.8452	5.24204	1.21418e-09	8.91572	6	27.2346	4.76737	0.000441424	3.35514	17			Significantly downregulated
VP2078		ABC transporter, ATP-binding protein	S	abc transporter atp-binding protein		ND	ND	34.9454	38.845		0	0	0	0.045429	0.0504985		ND	#VALUE!	1	0		ND	#VALUE!	1	#VALUE!		34.9454	5.12703	3.95565e-05	4.40278	7	38.845	5.27966	0.00344508	2.4628	12		Significance: at least 3 -fold difference and p<0.01
VP2231		Chemotaxis protein CheY	KT	Transmits chemoreceptor signals to flagelllar motor components		ND	ND	34.8274	22.6993		0	0	0	0.0452756	0.0295092		ND	#VALUE!	1	0		ND	#VALUE!	1	#VALUE!		34.8274	5.12215	0.000489999	3.30981	8	22.6993	4.50458	0.00833158	2.07927	22		Non-regulated: 0.95 - 1.05 fold change difference
VP1106	lolA	Outer-membrane lipoprotein carrier protein	M	Participates in the translocation of lipoproteins from the inner membrane to the outer membrane. Only forms a complex with a lipoprotein if the residue after the N-terminal Cys is not an aspartate (The Asp acts as a targeting signal to indicate that the lipoprotein should stay in the inner membrane)		0.353408	0.917547	31.7615	0.892291		0.00426493	0.00150726	0.00391327	0.135461	0.00380556		0.353408	-1.50059	0.00587803	2.23077		0.917547	-0.124146	0.144761	0.0373718		31.7615	4.98921	0.00467126	2.33057	9	0.892291	-0.164413	0.0765693	1.11595
VP0251		Putative cell division protein FtsN	D	cell division protein		ND	ND	31.6652	+		0	0	0	0.0411647	0.0122987		ND	#VALUE!	1	0		ND	#VALUE!	1	#VALUE!		31.6652	4.98483	6.11497e-06	5.21361	10	+	9.9	0.000480402	3.3184			Color code	Abundance (%)
VP2221	ccmC	Heme exporter protein C (Cytochrome c-type biogenesis protein)	U	Required for the export of heme to the periplasm for the biogenesis of c-type cytochromes		ND	ND	30.225	+		0	0	0	0.0392925	0.0170253		ND	#VALUE!	1	0		ND	#VALUE!	1	#VALUE!		30.225	4.91767	3.46387e-08	7.46044	11	+	9.9	0.000693348	3.15905				0-0.02
VP1545		Uncharacterized protein	S			ND	ND	28.6628	+		0	0	0	0.0372616	0.0150452		ND	#VALUE!	1	0		ND	#VALUE!	1	#VALUE!		28.6628	4.84111	4.671e-09	8.33059	12	+	9.9	0.000537481	3.26964				0.02-0.04
VP0180	slmA	Nucleoid occlusion factor SlmA	D	Required for nucleoid occlusion (NO) phenomenon, which prevents Z-ring formation and cell division over the nucleoid. Acts as a DNA-associated cell division inhibitor that binds simultaneously chromosomal DNA and FtsZ, and disrupts the assembly of FtsZ polymers. SlmA-DNA-binding sequences (SBS) are dispersed on non-Ter regions of the chromosome, preventing FtsZ polymerization at these regions		ND	ND	28.574	+		0	0	0	0.0371463	0.0117437		ND	#VALUE!	1	0		ND	#VALUE!	1	#VALUE!		28.574	4.83663	3.20022e-10	9.49482	13	+	9.9	0.00120115	2.9204				0.04-0.06
VP0662		Uncharacterized protein	H	p-aminobenzoyl-glutamate transporter		6.26864	3.33807	27.7473	48.2611		0.00223067	0.0139833	0.00744614	0.0618951	0.107655		6.26864	2.64815	2.7777e-05	4.55631	9	3.33807	1.73901	0.0126778	-0.523495		27.7473	4.79428	0.000566542	3.24677	14	48.2611	5.59279	0.00665819	2.17664	9			0.06-0.08
VP1013	clpS	ATP-dependent Clp protease adapter protein ClpS	S	Involved in the modulation of the specificity of the ClpAP-mediated ATP-dependent protein degradation		0.397131	0.332456	26.5103	22.9702		0.00352769	0.00140095	0.0011728	0.0935199	0.0810316		0.397131	-1.33231	0.00433628	2.36288		0.332456	-1.58876	0.00649537	0.478265		26.5103	4.72848	1.42923e-05	4.8449	15	22.9702	4.52169	0.000371748	3.42975	21			0.08-0.1
VPA0677		Fatty acid cis/trans isomerase	M	Fatty acid cis/trans isomerase (CTI)		ND	ND	26.4405	+		0	0	0	0.0343726	0.0195097		ND	#VALUE!	1	0		ND	#VALUE!	1	#VALUE!		26.4405	4.72468	1.05332e-08	7.97744	16	+	9.9	0.000689314	3.16158				0.1-0.2
VPA0279		Uncharacterized protein	S	Protein of unknown function (DUF3012)		3.77046	1.09105	25.3568	11.6533		0.00229971	0.00867097	0.0025091	0.0583134	0.0267992		3.77046	1.91474	5.30509e-05	4.27531	36	1.09105	0.125718	0.163846	-0.0378449		25.3568	4.6643	4.55967e-08	7.34107	17	11.6533	3.54267	0.000228488	3.64114	36			0.2-0.4
VPA1276		Putative DNA-binding response regulator	K	COG0745 Response regulators consisting of a CheY-like receiver domain and a winged-helix DNA-binding domain		ND	ND	24.1354	37.1186		0	0	0	0.031376	0.0482542		ND	#VALUE!	1	0		ND	#VALUE!	1	#VALUE!		24.1354	4.59308	0.000243593	3.61333	18	37.1186	5.21407	0.00283008	2.5482	14			0.4-0.6
VP2150		Putative nitroreductase	C	COG0778 Nitroreductase		ND	ND	22.2785	+		0	0	0	0.028962	0.0113142		ND	#VALUE!	1	0		ND	#VALUE!	1	#VALUE!		22.2785	4.47758	2.81102e-08	7.55114	19	+	9.9	0.00130096	2.88574				0.6-0.8
VP1338		Probable permease of ABC transporter	P	spermidine putrescine transport system, permease		1.3869	0.25274	21.1206	24.1306		0.00328584	0.00455713	0.000830463	0.069399	0.0792894		1.3869	0.471861	0.0514801	1.28836		0.25274	-1.98428	0.00711646	0.597326		21.1206	4.40058	0.000631346	3.19973	20	24.1306	4.59279	0.00243237	2.61397	20			0.8-1
VP2348	nqrD	Na(+)-translocating NADH-quinone reductase subunit D (Na(+)-NQR subunit D) (Na(+)-translocating NQR subunit D) (EC 7.2.1.1) (NQR complex subunit D) (NQR-1 subunit D)	C	NQR complex catalyzes the reduction of ubiquinone-1 to ubiquinol by two successive reactions, coupled with the transport of Na( ) ions from the cytoplasm to the periplasm. NqrA to NqrE are probably involved in the second step, the conversion of ubisemiquinone to ubiquinol		1.70166	2.13238	21.0999	12.1839		0.00360791	0.00613945	0.00769345	0.0761265	0.0439584		1.70166	0.766945	0.00243384	2.61371		2.13238	1.09247	0.0011399	-0.328866		21.0999	4.39916	1.88882e-09	8.72381	21	12.1839	3.6069	3.65121e-05	4.43756	34			1<
VPA0141		Putative Mdr	S	Protein of unknown function (DUF3087)		ND	ND	20.6055	+		0	0	0	0.0267871	0.0106799		ND	#VALUE!	1	0		ND	#VALUE!	1	#VALUE!		20.6055	4.36496	9.99719e-12	11.0001	22	+	9.9	0.000497353	3.30334
VPA1428		Azurin	C	Transfers electrons from cytochrome c551 to cytochrome oxidase		2.34751	7.37083	20.5156	36.4456		0.00793368	0.0186244	0.0584778	0.162764	0.289148		2.34751	1.23113	0.0021113	2.67545		7.37083	2.88183	0.00255038	-0.867516	11	20.5156	4.35865	1.48676e-07	6.82776	23	36.4456	5.18767	5.04547e-06	5.2971	15		1-25: 25 most significantly upregulated protein
VP2817	hfq	RNA-binding protein Hfq	J	RNA chaperone that binds small regulatory RNA (sRNAs) and mRNAs to facilitate mRNA translational regulation in response to envelope stress, environmental stress and changes in metabolite concentrations. Also binds with high specificity to tRNAs		7.8746	6.64464	19.8129	27.1803		0.00314171	0.0247397	0.0208755	0.0622463	0.0853926		7.8746	2.97721	3.08943e-06	5.51012	5	6.64464	2.73219	1.97425e-05	-0.822472	14	19.8129	4.30837	3.70966e-09	8.43067	24	27.1803	4.76449	8.77688e-05	4.05666	18		ND: not detected
VP2506	panB	3-methyl-2-oxobutanoate hydroxymethyltransferase (EC 2.1.2.11) (Ketopantoate hydroxymethyltransferase) (KPHMT)	H	Catalyzes the reversible reaction in which hydroxymethyl group from 5,10-methylenetetrahydrofolate is transferred onto alpha-ketoisovalerate to form ketopantoate		0.49572	0.451037	19.5034	22.1339		0.00398672	0.00197629	0.00179816	0.0777546	0.0882417		0.49572	-1.0124	0.00924595	2.03405		0.451037	-1.14868	0.00658303	0.345787		19.5034	4.28565	1.48325e-10	9.82878	25	22.1339	4.46819	0.000373023	3.42826	23		+: detected only in#2 in pairwise comparison
VP2507	panC	Pantothenate synthetase (PS) (EC 6.3.2.1) (Pantoate--beta-alanine ligase) (Pantoate-activating enzyme)	H	Catalyzes the condensation of pantoate with beta-alanine in an ATP-dependent reaction via a pantoyl-adenylate intermediate		0.824498	0.180383	18.4853	7.92463		0.00328849	0.00271135	0.000593188	0.0607885	0.02606		0.824498	-0.278411	0.0717424	1.14422		0.180383	-2.47086	0.00485234	0.743804		18.4853	4.2083	7.9474e-06	5.09978	26	7.92463	2.98634	0.0120668	1.91841			-: detected only in#1 in pairwise comparison
VP2487		N,N'-diacetylchitobiose phosphorylase	G	COG3459 Cellobiose phosphorylase		0.898236	1.46736	18.2919	18.7708		0.00443917	0.00398743	0.00651386	0.081201	0.0833267		0.898236	-0.154833	0.100755	0.996733		1.46736	0.553222	0.0205851	-0.166536		18.2919	4.19313	0.000214752	3.66806	27	18.7708	4.23042	0.000901462	3.04505	30		If a protein was detected only in one sample of the pairwise comparison (and the q value was less than 0.01) significance to the difference in expression was assigned only if the normalised abundance of the protein was higher than 0.02% in the protein-positive sample.
VPA0931		Molybdenum ABC transporter, periplasmic molybdenum-binding protein	P	Molybdenum ABC transporter, periplasmic molybdenum-binding protein		ND	ND	18.1764	+		0	0	0	0.0236293	0.0115609		ND	#VALUE!	1	0		ND	#VALUE!	1	#VALUE!		18.1764	4.18399	6.08909e-09	8.21545	28	+	9.9	0.00841322	2.07504
VP1228	nhaA	Na(+)/H(+) antiporter NhaA (Sodium/proton antiporter NhaA)	P	) H( ) antiporter that extrudes sodium in exchange for external protons		ND	ND	16.5475	+		0	0	0	0.0215118	0.00975042		ND	#VALUE!	1	0		ND	#VALUE!	1	#VALUE!		16.5475	4.04854	7.47767e-09	8.12623	29	+	9.9	0.000550731	3.25906
VP0778		Flagellar hook protein FlgE	N	Flagellar hook protein FlgE		1.61616	1.38661	16.4477	5.92824		0.00542982	0.00877548	0.00752907	0.0893082	0.0321893		1.61616	0.692574	0.0102136	1.99082		1.38661	0.471567	0.00819213	-0.141956		16.4477	4.03982	5.28819e-07	6.27669	30	5.92824	2.5676	0.000586275	3.2319	77
VPA1630	sstT	Serine/threonine transporter SstT (Na(+)/serine-threonine symporter)	E	Involved in the import of serine and threonine into the cell, with the concomitant import of sodium (symport system)		ND	ND	16.424	+		0	0	0	0.0213512	0.00812498		ND	#VALUE!	1	0		ND	#VALUE!	1	#VALUE!		16.424	4.03773	2.19298e-08	7.65897	31	+	9.9	0.000742344	3.12939
VPA0152		Biopolymer transport protein ExbB-related protein	U	COG0811 Biopolymer transport proteins		ND	ND	15.8515	+		0	0	0	0.0206069	0.00510981		ND	#VALUE!	1	0		ND	#VALUE!	1	#VALUE!		15.8515	3.98654	1.06584e-06	5.97231	32	+	9.9	0.00884153	2.05347
VPA1051		Putative glutathione S-transferase	O	Glutathione S-transferase		ND	ND	15.4685	19.5073		0	0	0	0.0201091	0.0253595		ND	#VALUE!	1	0		ND	#VALUE!	1	#VALUE!		15.4685	3.95126	7.34634e-05	4.13393	33	19.5073	4.28594	0.00049271	3.30741	29
VP1092		Efflux pump membrane transporter	U	COG0841 Cation multidrug efflux pump		2.29987	2.07171	15.2675	9.00493		0.0169514	0.0389859	0.0351182	0.258805	0.152646		2.29987	1.20155	0.000187189	3.72772		2.07171	1.05082	0.00140477	-0.316328		15.2675	3.93239	1.07816e-06	5.96732	34	9.00493	3.17072	6.71677e-05	4.17284	45
VP2217		Thiol:disulfide interchange protein DsbE	CO	Thiol disulfide interchange protein		2.95017	2.38532	14.9532	9.15435		0.00584034	0.01723	0.0139311	0.087332	0.0534646		2.95017	1.5608	0.00030993	3.50874		2.38532	1.25418	0.000216564	-0.377546		14.9532	3.90239	6.27535e-10	9.20236	35	9.15435	3.19446	1.17831e-05	4.92874	43
VPA0535		Putative phosphomannomutase	G	Phosphoglucomutase phosphomannomutase alpha beta subunit		0.276333	0.20909	14.7487	10.7904		0.00409319	0.00113109	0.000855845	0.0603694	0.0441672		0.276333	-1.85552	0.00268383	2.57125		0.20909	-2.25781	0.00487131	0.679667		14.7487	3.88252	1.09174e-10	9.96188	36	10.7904	3.43168	0.000143339	3.84364	40
VPA0545		Peptidyl-prolyl cis-trans isomerase (EC 5.2.1.8)	O	COG0545 FKBP-type peptidyl-prolyl cis-trans isomerases 1		3.31005	2.26105	12.7201	8.77618		0.0391472	0.129579	0.0885138	0.497957	0.343563		3.31005	1.72685	4.74108e-05	4.32412	64	2.26105	1.17699	0.000392745	-0.35431		12.7201	3.66904	8.67102e-10	9.06193	37	8.77618	3.13359	4.99622e-10	9.30136	49
VP2706		MSHA biogenesis protein MshJ	NU	Pilus assembly protein, PilO		0.526617	0.330536	12.6496	3.30939		0.00374551	0.00197245	0.00123802	0.0473792	0.0123953		0.526617	-0.925173	0.0238655	1.62223		0.330536	-1.59712	0.00544591	0.480782		12.6496	3.66102	7.22781e-11	10.141	38	3.30939	1.72656	0.0133734	1.87376
VP0240		Putative 5-carboxymethyl-2-hydroxymuconate delta isomerase	G	5-carboxymethyl-2-hydroxymuconate isomerase		4.8053	4.02624	12.3109	17.4437		0.0111718	0.0536837	0.0449802	0.137535	0.194877		4.8053	2.26463	3.69982e-06	5.43182	14	4.02624	2.00943	6.06464e-05	-0.604899	23	12.3109	3.62187	6.12821e-09	8.21267	39	17.4437	4.12463	6.03204e-05	4.21954	31
VP2569	pdxJ	Pyridoxine 5'-phosphate synthase (PNP synthase) (EC 2.6.99.2)	H	Catalyzes the complicated ring closure reaction between the two acyclic compounds 1-deoxy-D-xylulose-5-phosphate (DXP) and 3-amino-2-oxopropyl phosphate (1-amino-acetone-3-phosphate or AAP) to form pyridoxine 5'-phosphate (PNP) and inorganic phosphate		1.59737	3.23227	11.9645	17.4391		0.0663849	0.106041	0.214574	0.79426	1.15769		1.59737	0.675695	0.000201537	3.69565		3.23227	1.69255	1.56087e-05	-0.509508	46	11.9645	3.58068	0.000248	3.60555	40	17.4391	4.12425	0.00146339	2.83464	32
VP2345		FAD:protein FMN transferase (EC 2.7.1.180) (Flavin transferase)	H	Flavin transferase that catalyzes the transfer of the FMN moiety of FAD and its covalent binding to the hydroxyl group of a threonine residue in a target flavoprotein		2.98051	1.82522	11.9178	4.81118		0.00661164	0.0197061	0.0120677	0.0787963	0.0318098		2.98051	1.57556	0.000444935	3.3517		1.82522	0.86807	0.000397815	-0.261315		11.9178	3.57505	8.10856e-09	8.09106	41	4.81118	2.26639	0.00631163	2.19986	98
VP2351	nqrA	Na(+)-translocating NADH-quinone reductase subunit A (Na(+)-NQR subunit A) (Na(+)-translocating NQR subunit A) (EC 7.2.1.1) (NQR complex subunit A) (NQR-1 subunit A)	C	NQR complex catalyzes the reduction of ubiquinone-1 to ubiquinol by two successive reactions, coupled with the transport of Na( ) ions from the cytoplasm to the periplasm. NqrA to NqrE are probably involved in the second step, the conversion of ubisemiquinone to ubiquinol		3.97923	2.65332	11.4668	6.82026		0.176539	0.702492	0.468416	2.02435	1.20404		3.97923	1.99249	5.46322e-06	5.26255	27	2.65332	1.4078	2.34963e-05	-0.42379		11.4668	3.51939	4.58204e-08	7.33894	42	6.82026	2.76983	2.94802e-08	7.53047	63
VP2572	rnc	Ribonuclease 3 (EC 3.1.26.3) (Ribonuclease III) (RNase III)	J	Digests double-stranded RNA. Involved in the processing of primary rRNA transcript to yield the immediate precursors to the large and small rRNAs (23S and 16S). Processes some mRNAs, and tRNAs when they are encoded in the rRNA operon. Processes pre- crRNA and tracrRNA of type II CRISPR loci if present in the organism		0.502266	3.80196	11.1925	6.15177		0.0091764	0.004609	0.0348884	0.102707	0.0564511		0.502266	-0.993475	0.0126075	1.89937		3.80196	1.92675	0.00579356	-0.580008	26	11.1925	3.48446	4.40434e-09	8.35612	43	6.15177	2.621	0.00041613	3.38077	73
VPA0836		CreA protein	S	CreA protein		3.8954	2.34335	11.0981	6.64292		0.010617	0.0413574	0.0248794	0.117829	0.0705279		3.8954	1.96177	2.22978e-05	4.65174	29	2.34335	1.22858	6.21311e-05	-0.369838		11.0981	3.47224	3.02943e-10	9.51864	44	6.64292	2.73182	1.26679e-05	4.8973	66
VP3075	atpB	ATP synthase subunit a (ATP synthase F0 sector subunit a) (F-ATPase subunit 6)	C	it plays a direct role in the translocation of protons across the membrane		1.99326	1.72205	11.0698	8.19582		0.0135982	0.0271048	0.0234168	0.15053	0.111449		1.99326	0.995129	0.000330079	3.48138		1.72205	0.784123	0.000872159	-0.236045		11.0698	3.46856	7.50277e-07	6.12478	45	8.19582	3.03489	0.000267911	3.57201	52
VP1839		Uncharacterized protein	S			0.764065	1.80517	11.0574	38.1442		0.0074953	0.0057269	0.0135303	0.0828787	0.285902		0.764065	-0.388232	0.00827645	2.08216		1.80517	0.852137	0.000252161	-0.256519		11.0574	3.46694	5.29085e-06	5.27647	46	38.1442	5.25339	0.0020791	2.68213	13
VP2580		L-aspartate oxidase (EC 1.4.3.16)	H	Catalyzes the oxidation of L-aspartate to iminoaspartate		0.774367	1.02981	10.8911	11.4568		0.00371028	0.00287312	0.0038209	0.040409	0.042508		0.774367	-0.36891	0.0510586	1.29193		1.02981	0.042385	0.170668	-0.0127591		10.8911	3.44508	0.000420276	3.37647	47	11.4568	3.51813	0.00182234	2.73937	37
VP2109	gloA	Probable lactoylglutathione lyase (EC 4.4.1.5) (Aldoketomutase) (Glyoxalase I) (Glx I) (Ketone-aldehyde mutase) (Methylglyoxalase) (S-D-lactoylglutathione methylglyoxal lyase)	E	Catalyzes the conversion of hemimercaptal, formed from methylglyoxal and glutathione, to S-lactoylglutathione		0.593476	0.518705	9.88913	10.52		0.0192022	0.011396	0.00996026	0.189893	0.202007		0.593476	-0.752739	0.0117163	1.93121		0.518705	-0.947015	0.00781349	0.28508		9.88913	3.30584	5.19523e-05	4.2844	48	10.52	3.39507	0.000310066	3.50855	42
VP0110		Cytochrome c4	C	COG2863 Cytochrome c553		2.89086	1.7494	9.57675	6.45291		0.169452	0.489862	0.296439	1.6228	1.09346		2.89086	1.5315	0.000472148	3.32592		1.7494	0.80686	0.000682886	-0.242889		9.57675	3.25954	2.28581e-08	7.64096	49	6.45291	2.68995	4.94979e-07	6.30541	70
VP0971		NADH dehydrogenase	C	COG1252 NADH dehydrogenase, FAD-containing subunit		1.92905	1.24689	9.35859	8.21978		0.00408515	0.00788045	0.00509375	0.0382312	0.033579		1.92905	0.94789	0.000693218	3.15913		1.24689	0.318338	0.11511	-0.0958293		9.35859	3.22629	1.41558e-07	6.84906	50	8.21978	3.0391	0.00515905	2.28743	51
VP0038		Putative multidrug resistance protein	V	Belongs to the resistance-nodulation-cell division (RND) (TC 2.A.6) family		2.20288	1.01789	9.30634	5.71096		0.0123702	0.02725	0.0125915	0.115121	0.0706457		2.20288	1.13939	9.38279e-05	4.02767		1.01789	0.0255844	0.187131	-0.00770167		9.30634	3.21821	1.56246e-11	10.8062	51	5.71096	2.51373	1.32673e-05	4.87722	82
VP1061	pal	Peptidoglycan-associated protein	M	Belongs to the ompA family		2.59129	1.41792	9.21827	4.86595		0.0119209	0.0308905	0.0169029	0.10989	0.0580066		2.59129	1.37367	0.000126019	3.89956		1.41792	0.503778	0.000741399	-0.151652		9.21827	3.2045	1.78256e-05	4.74896	52	4.86595	2.28272	0.00884153	2.05347	97
VP0220		OtnA protein	M	Periplasmic protein involved in polysaccharide export		2.77765	1.85387	9.12273	4.38945		0.0819801	0.227712	0.151981	0.747883	0.359847		2.77765	1.47387	1.78051e-05	4.74946		1.85387	0.890544	0.000366559	-0.26808		9.12273	3.18947	1.76553e-06	5.75313	53	4.38945	2.13404	5.4138e-05	4.2665	108
VP0171		Putative peptide ABC transporter, permease protein	P	transport system permease component		3.24026	3.28536	8.85206	4.03423		0.00501935	0.016264	0.0164903	0.0444315	0.0202492		3.24026	1.69611	1.7583e-05	4.75491	67	3.28536	1.71605	0.000859136	-0.516583	40	8.85206	3.14601	4.34372e-07	6.36214	54	4.03423	2.01229	5.75862e-05	4.23968	120
VP2349	nqrC	Na(+)-translocating NADH-quinone reductase subunit C (Na(+)-NQR subunit C) (Na(+)-translocating NQR subunit C) (EC 7.2.1.1) (NQR complex subunit C) (NQR-1 subunit C)	C	NQR complex catalyzes the reduction of ubiquinone-1 to ubiquinol by two successive reactions, coupled with the transport of Na( ) ions from the cytoplasm to the periplasm. NqrA to NqrE are probably involved in the second step, the conversion of ubisemiquinone to ubiquinol		2.7606	1.71455	8.83811	6.12691		0.165205	0.456063	0.283252	1.46009	1.01219		2.7606	1.46498	0.000244463	3.61179		1.71455	0.777833	0.000131189	-0.234151		8.83811	3.14374	8.11784e-08	7.09056	55	6.12691	2.61516	4.99622e-10	9.30136	74
VP2224		Uncharacterized protein	S	Protein of unknown function (DUF2802)		3.19472	1.19439	8.81386	5.75155		0.00803353	0.0256649	0.00959519	0.0708064	0.0462053		3.19472	1.67569	0.000306082	3.51416	72	1.19439	0.256277	0.132852	-0.0771469		8.81386	3.13977	1.08708e-10	9.96374	56	5.75155	2.52395	2.53745e-07	6.5956	81
VPA1611		Putative carboxypeptidase G2	E	COG0624 Acetylornithine deacetylase Succinyl-diaminopimelate desuccinylase and related deacylases		0.416524	-	8.47969	72.1269		0.00671949	0.00279883	0	0.0569792	0.484656		0.416524	-1.26353	0.00750631	2.12457		-	-9.9	0.00128871	#VALUE!		8.47969	3.08401	3.08936e-06	5.51013	57	72.1269	6.17247	0.00433168	2.36334	3
VP2967		Cystatin domain-containing protein	S	Cystatin domain		2.12735	2.28216	8.43732	6.50448		0.014124	0.0300466	0.0322332	0.119168	0.0918691		2.12735	1.08905	0.000253904	3.59533		2.28216	1.1904	7.8328e-05	-0.358346		8.43732	3.07679	3.60147e-08	7.44352	58	6.50448	2.70143	2.8278e-05	4.54855	68
VP0622		Sodium/alanine symporter	U	COG1115 Na alanine symporter		4.27403	3.39677	8.35817	6.36791		0.0252833	0.108061	0.0858813	0.211322	0.161001		4.27403	2.0956	3.64484e-07	6.43832	23	3.39677	1.76416	3.10292e-06	-0.531066	35	8.35817	3.06319	2.7109e-08	7.56689	59	6.36791	2.67082	3.79027e-08	7.42133	71
VP0704		Lipoprotein	M	Belongs to the nlpA lipoprotein family		3.50133	1.99213	8.32748	5.94327		0.0509089	0.178249	0.101417	0.423943	0.302565		3.50133	1.8079	0.000100071	3.99969	50	1.99213	0.994309	0.000234269	-0.299317		8.32748	3.05788	8.76253e-09	8.05737	60	5.94327	2.57126	3.03757e-06	5.51747	76
VP1161		Cytochrome c-type protein	C	Belongs to the TorC TorY family		4.32724	3.26048	8.24981	3.97943		0.00608108	0.0263143	0.0198273	0.0501677	0.0241992		4.32724	2.11345	3.08626e-05	4.51057	22	3.26048	1.70509	1.24479e-05	-0.513282	41	8.24981	3.04436	8.11804e-08	7.09055	61	3.97943	1.99256	0.00114451	2.94138	124
VP3042	def1	Peptide deformylase 1 (PDF 1) (EC 3.5.1.88) (Polypeptide deformylase 1)	J	Removes the formyl group from the N-terminal Met of newly synthesized proteins. Requires at least a dipeptide for an efficient rate of reaction. N-terminal L-methionine is a prerequisite for activity but the enzyme has broad specificity at other positions		1.92376	1.58915	8.06141	7.77693		0.00661903	0.0127335	0.0105186	0.0533587	0.0514758		1.92376	0.943932	0.00427025	2.36955		1.58915	0.668254	0.00517928	-0.201164		8.06141	3.01103	1.4756e-06	5.83103	62	7.77693	2.9592	6.73835e-05	4.17145	55
VP1349		4-hydroxyphenylpyruvate dioxygenase	C	COG3185 4-hydroxyphenylpyruvate dioxygenase and related hemolysins		0.98266	1.74815	7.92193	8.98859		0.0056142	0.00551685	0.00981447	0.0444753	0.0504637		0.98266	-0.0252353	0.146418	0.834407		1.74815	0.805831	0.00174171	-0.242579		7.92193	2.98585	4.83687e-05	4.31544	63	8.98859	3.16809	9.16676e-06	5.03778	46
VP2269	dapE	Succinyl-diaminopimelate desuccinylase (SDAP desuccinylase) (EC 3.5.1.18) (N-succinyl-LL-2,6-diaminoheptanedioate amidohydrolase)	E	Catalyzes the hydrolysis of N-succinyl-L,L- diaminopimelic acid (SDAP), forming succinate and LL-2,6- diaminoheptanedioate (DAP), an intermediate involved in the bacterial biosynthesis of lysine and meso-diaminopimelic acid, an essential component of bacterial cell walls		0.148827	0.114949	7.86648	5.91745		0.0102541	0.00152609	0.0011787	0.0806638	0.0606783		0.148827	-2.74829	1.80459e-05	4.74362		0.114949	-3.12093	5.43025e-05	0.939493		7.86648	2.97572	6.47868e-08	7.18851	64	5.91745	2.56498	0.00280556	2.55198	78
VPA1498		L-lactate permease	C	L-lactate permease		0.174628	-	7.85015	4.43895		0.00451805	0.00078898	0	0.0354674	0.0200554		0.174628	-2.51764	0.00128091	2.89248		-	-9.9	0.000954173	#VALUE!		7.85015	2.97272	5.08234e-09	8.29394	65	4.43895	2.15022	0.000292379	3.53405	106
VPA0166		Putative outer membrane protein	M	COG3203 Outer membrane protein (porin)		9.52851	9.49508	7.82526	11.0331		0.0180688	0.172169	0.171565	0.141393	0.199354		9.52851	3.25225	4.09126e-05	4.38814	3	9.49508	3.24718	7.8447e-05	-0.977499	6	7.82526	2.96814	3.81777e-09	8.41819	66	11.0331	3.46376	5.45951e-05	4.26285	39
VP2825	psd	Phosphatidylserine decarboxylase proenzyme (EC 4.1.1.65) [Cleaved into: Phosphatidylserine decarboxylase alpha chain; Phosphatidylserine decarboxylase beta chain]	I	Catalyzes the formation of phosphatidylethanolamine (PtdEtn) from phosphatidylserine (PtdSer)		2.93483	1.91085	7.44843	5.5134		0.0204383	0.0599829	0.0390545	0.152233	0.112684		2.93483	1.55328	2.36218e-05	4.62669		1.91085	0.934216	0.000579669	-0.281227		7.44843	2.89694	1.1874e-11	10.9254	67	5.5134	2.46294	2.94802e-08	7.53047	84
VP0996		Putative 54 kDa polar flagellar sheath protein A	S			1.82047	1.39304	7.36079	4.20985		0.0511145	0.0930523	0.0712048	0.376243	0.215184		1.82047	0.864308	0.000207924	3.68209		1.39304	0.478241	0.00109832	-0.143965		7.36079	2.87986	5.23951e-11	10.2807	68	4.20985	2.07377	5.27314e-06	5.27793	115
VP0339	lptD	LPS-assembly protein LptD	M	Together with LptE, is involved in the assembly of lipopolysaccharide (LPS) at the surface of the outer membrane		2.24489	1.62259	7.26724	3.91363		0.0241147	0.0541348	0.0391283	0.175247	0.0943761		2.24489	1.16664	0.000199944	3.69909		1.62259	0.698299	0.00016933	-0.210209		7.26724	2.86141	4.10518e-09	8.38667	69	3.91363	1.96851	5.10064e-05	4.29238	127
VP0503		Sodium/alanine symporter	U	alanine symporter		2.80907	1.65904	7.20701	4.7741		0.0272126	0.0764422	0.0451467	0.196122	0.129916		2.80907	1.49009	1.77823e-05	4.75001		1.65904	0.730345	0.00370118	-0.219856		7.20701	2.8494	1.25141e-08	7.9026	70	4.7741	2.25523	4.58255e-06	5.33889	99
VP2300		Cytochrome c554	C	COG2863 Cytochrome c553		0.712403	2.62366	7.14539	5.04696		0.00526975	0.00375419	0.013826	0.0376545	0.0265962		0.712403	-0.489234	0.0321728	1.49251		2.62366	1.39158	0.000102296	-0.418907		7.14539	2.83701	6.94938e-05	4.15805	71	5.04696	2.33542	0.00379927	2.4203	93
VP1601	pyrD	Dihydroorotate dehydrogenase (quinone) (EC 1.3.5.2) (DHOdehase) (DHOD) (DHODase) (Dihydroorotate oxidase)	F	Catalyzes the conversion of dihydroorotate to orotate with quinone as electron acceptor		2.35179	1.60055	7.10802	4.49053		0.0517363	0.121673	0.0828068	0.367743	0.232323		2.35179	1.23376	1.24818e-05	4.90372		1.60055	0.678571	0.00145105	-0.20427		7.10802	2.82945	3.41504e-09	8.4666	72	4.49053	2.16688	1.66712e-06	5.77803	104
VP1270		FAD-binding PCMH-type domain-containing protein	C	COG0277 FAD FMN-containing dehydrogenases		1.8637	1.45863	7.00947	4.18443		0.0269323	0.0501937	0.0392841	0.188781	0.112696		1.8637	0.89817	8.26077e-05	4.08298		1.45863	0.544609	0.00205418	-0.163944		7.00947	2.8093	6.28243e-10	9.20187	73	4.18443	2.06503	5.2348e-05	4.2811	116
VP0136		General secretion pathway protein G	U	general secretion pathway protein		2.61611	2.2326	6.95516	6.28565		0.00665545	0.0174114	0.0148589	0.0462897	0.0418338		2.61611	1.38742	0.000110811	3.95542		2.2326	1.15872	0.00109852	-0.34881		6.95516	2.79808	2.31669e-10	9.63513	74	6.28565	2.65206	2.71122e-05	4.56684	72
VP1709	pgl	6-phosphogluconolactonase (6PGL) (EC 3.1.1.31)	G	Glucosamine-6-phosphate isomerases/6-phosphogluconolactonase		0.655869	1.38459	6.90015	4.2509		0.0093643	0.00614175	0.0129658	0.0646151	0.0398067		0.655869	-0.60852	0.0124487	1.90488		1.38459	0.469463	0.0771806	-0.141323		6.90015	2.78663	4.63223e-08	7.33421	75	4.2509	2.08777	0.00290624	2.53667	113
VP2089		Oligopeptide ABC transporter, permease protein	P	COG1173 ABC-type dipeptide oligopeptide nickel transport systems, permease components		3.6045	2.57859	6.77756	3.89326		0.0126482	0.0455902	0.0326144	0.0857237	0.0492426		3.6045	1.8498	8.22616e-05	4.0848	43	2.57859	1.36658	2.67845e-05	-0.411383		6.77756	2.76077	3.81777e-09	8.41819	76	3.89326	1.96098	0.000367262	3.43502	128
VP0379		Lipoprotein	P	NLPA lipoprotein		2.38762	1.51202	6.77634	4.59655		0.0299475	0.0715033	0.0452812	0.202934	0.137655		2.38762	1.25557	5.46322e-06	5.26255		1.51202	0.596479	0.000348447	-0.179558		6.77634	2.76051	1.20532e-09	8.9189	77	4.59655	2.20055	1.95872e-06	5.70803	102
VPA1189		Methyl-accepting chemotaxis protein	NT	methyl-accepting chemotaxis protein		1.55113	2.21938	6.76433	5.10633		0.0213377	0.0330975	0.0473565	0.144335	0.108957		1.55113	0.633317	0.0023102	2.63635		2.21938	1.15016	4.17113e-05	-0.346233		6.76433	2.75795	1.22609e-06	5.91148	78	5.10633	2.35229	3.32192e-08	7.47861	90
VP0748	nutA	5'-nucleotidase (EC 3.1.3.5)	F	Belongs to the 5'-nucleotidase family		2.25782	1.47751	6.71564	4.35587		0.0200499	0.045269	0.029624	0.134648	0.0873349		2.25782	1.17493	0.000115914	3.93587		1.47751	0.563171	0.000648428	-0.169531		6.71564	2.74752	4.73765e-07	6.32444	79	4.35587	2.12296	1.47594e-05	4.83093	111
VP1021		Uncharacterized protein	S	Protein of unknown function (DUF2498)		0.190974	0.602636	6.65856	8.17795		0.00837066	0.00159858	0.00504447	0.0557365	0.0684548		0.190974	-2.38855	0.000309687	3.50908		0.602636	-0.73064	0.017086	0.219945		6.65856	2.73521	5.04704e-07	6.29696	80	8.17795	3.03174	0.00132618	2.8774	53
VP0441		Ubiquinol-cytochrome c reductase iron-sulfur subunit (EC 7.1.1.8)	C	Component of the ubiquinol-cytochrome c reductase complex (complex III or cytochrome b-c1 complex), which is a respiratory chain that generates an electrochemical potential coupled to ATP synthesis		3.47498	2.23901	6.63234	5.04932		0.142697	0.495869	0.3195	0.946415	0.720523		3.47498	1.797	4.90992e-05	4.30893	52	2.23901	1.16286	8.75251e-05	-0.350057		6.63234	2.72952	2.48933e-08	7.60392	81	5.04932	2.33609	1.8384e-06	5.73556	92
VP2669		ABC transporter, ATP-binding protein	S	abc transporter atp-binding protein		0.840482	1.55569	6.56633	3.50076		0.0171265	0.0143945	0.0266436	0.112458	0.0599559		0.840482	-0.250712	0.0637786	1.19533		1.55569	0.637557	0.00544591	-0.191924		6.56633	2.71509	1.44829e-08	7.83915	82	3.50076	1.80767	0.000919809	3.0363	149
VP1088		Putative chemotaxis transducer	NT	methyl-accepting chemotaxis protein		2.14351	1.21761	6.55732	4.40309		0.0242373	0.0519529	0.0295116	0.158932	0.106719		2.14351	1.09997	0.00212436	2.67277		1.21761	0.28405	0.0841107	-0.0855075		6.55732	2.71311	7.17621e-09	8.1441	83	4.40309	2.13852	2.98699e-07	6.52477	107
VP0907		PKD domain-containing protein	Q	Immune inhibitor A peptidase M6		1.30823	1.39992	6.51845	5.43744		0.0113079	0.0147934	0.0158302	0.0737103	0.0614863		1.30823	0.387615	0.00959763	2.01784		1.39992	0.48534	0.010093	-0.146102		6.51845	2.70453	9.00573e-11	10.0455	84	5.43744	2.44293	7.84504e-05	4.1054	85
VP0151		Uncharacterized protein	O	Putative ATP-dependant zinc protease		0.528612	1.21061	6.39148	4.96203		0.0181648	0.00960212	0.0219905	0.1161	0.090134		0.528612	-0.919718	0.000194442	3.71121		1.21061	0.275737	0.0627633	-0.083005		6.39148	2.67615	3.70966e-09	8.43067	85	4.96203	2.31093	0.000596938	3.22407	95
VP1054		Cytochrome d ubiquinol oxidase, subunit II	C	COG1294 Cytochrome bd-type quinol oxidase, subunit 2		3.87366	2.52798	6.30296	3.97094		0.011994	0.0464604	0.0303205	0.0755975	0.0476272		3.87366	1.9537	1.96242e-06	5.70721	31	2.52798	1.33799	2.67845e-05	-0.402774		6.30296	2.65603	4.20855e-07	6.37587	86	3.97094	1.98948	9.42371e-07	6.02578	125
VP2873	fumC	Fumarate hydratase class II (Fumarase C) (EC 4.2.1.2) (Aerobic fumarase) (Iron-independent fumarase)	C	Involved in the TCA cycle. Catalyzes the stereospecific interconversion of fumarate to L-malate		1.97852	0.66078	6.27475	8.93771		0.00324962	0.00642942	0.00214728	0.0203905	0.0290442		1.97852	0.984418	0.00510011	2.29242		0.66078	-0.597758	0.0427737	0.179943		6.27475	2.64956	4.22482e-05	4.37419	87	8.93771	3.15991	0.00240951	2.61807	47
VP2975		Uncharacterized protein	S	hydrolases of the HAD superfamily		0.312875	0.769196	6.24755	7.69625		0.00309892	0.000969575	0.00238367	0.0193606	0.0238501		0.312875	-1.67634	0.00351521	2.45405		0.769196	-0.378576	0.103247	0.113963		6.24755	2.64329	1.80036e-05	4.74464	88	7.69625	2.94416	2.97925e-05	4.52589	56
VPA1449		Methyl-accepting chemotaxis protein	NT	methyl-accepting chemotaxis protein		0.841624	0.744208	6.18975	5.19865		0.00918776	0.00773264	0.0068376	0.05687	0.0477639		0.841624	-0.248752	0.0833561	1.07906		0.744208	-0.426223	0.0259628	0.128306		6.18975	2.62988	4.19684e-09	8.37708	89	5.19865	2.37814	4.40398e-08	7.35616	88
VP0610		TPR_21 domain-containing protein	S	protein conserved in bacteria		1.3199	0.900385	6.18629	3.7964		0.0594937	0.0785257	0.0535673	0.368045	0.225862		1.3199	0.400427	0.0149765	1.82459		0.900385	-0.151385	0.107896	0.0455716		6.18629	2.62907	7.5629e-09	8.12131	90	3.7964	1.92463	0.000354273	3.45066	131
VP1634		Agglutination protein	MU	COG1538 Outer membrane protein		3.8485	2.8984	6.14517	3.78365		0.0783963	0.301708	0.227224	0.481759	0.296624		3.8485	1.9443	0.000103069	3.98687	32	2.8984	1.53526	0.000898035	-0.462159		6.14517	2.61945	8.67102e-10	9.06193	91	3.78365	1.91978	2.21486e-06	5.65465	132
VP0443		Ubiquinol-cytochrome c reductase, cytochrome c1	P	cytochrome c1		3.2323	2.16714	6.08047	5.69533		0.193979	0.626998	0.420381	1.17948	1.10477		3.2323	1.69256	7.21336e-05	4.14186	68	2.16714	1.1158	2.38232e-05	-0.335888		6.08047	2.60418	7.45181e-08	7.12774	92	5.69533	2.50978	1.09356e-08	7.96116	83
VP2028	lapA	Probable lipopolysaccharide assembly protein A	S	Involved in the assembly of lipopolysaccharide (LPS)		2.25409	1.21805	6.02011	3.12224		0.0288192	0.0649609	0.0351032	0.173495	0.0899804		2.25409	1.17254	6.24804e-05	4.20426		1.21805	0.284574	0.000261551	-0.0856653		6.02011	2.58979	5.70922e-09	8.24342	93	3.12224	1.64258	0.000188474	3.72475	171
VP0174		Oligopeptide ABC transporter, ATP-binding protein	P	COG4608 ABC-type oligopeptide transport system, ATPase component		4.59446	3.23354	5.96421	4.21048		0.0400992	0.184234	0.129662	0.23916	0.168837		4.59446	2.19989	2.22013e-06	5.65362	16	3.23354	1.69311	1.75859e-05	-0.509678	45	5.96421	2.57633	8.74193e-10	9.05839	94	4.21048	2.07398	1.33393e-06	5.87487	114
VP0846		Succinate dehydrogenase iron-sulfur subunit (EC 1.3.5.1)	C	Belongs to the succinate dehydrogenase fumarate reductase iron-sulfur protein family		3.63195	2.39352	5.95627	4.46306		0.142159	0.516313	0.34026	0.846737	0.634463		3.63195	1.86074	1.00509e-05	4.99779	42	2.39352	1.25914	0.000217741	-0.379038		5.95627	2.57441	1.08067e-09	8.96631	95	4.46306	2.15803	8.2277e-07	6.08472	105
VPA0102		Putative isomerase	G	COG3408 Glycogen debranching enzyme		1.96437	1.42056	5.95204	4.03822		0.274116	0.538466	0.389398	1.63155	1.10694		1.96437	0.974069	0.00012907	3.88917		1.42056	0.506459	0.00204367	-0.152459		5.95204	2.57339	1.28259e-08	7.89191	96	4.03822	2.01372	1.83488e-07	6.73639	119
VP2219	ccmE	Cytochrome c-type biogenesis protein CcmE (Cytochrome c maturation protein E) (Heme chaperone CcmE)	O	Heme chaperone required for the biogenesis of c-type cytochromes. Transiently binds heme delivered by CcmC and transfers the heme to apo-cytochromes in a process facilitated by CcmF and CcmH		1.9584	1.90361	5.90933	4.38606		0.0333993	0.065409	0.0635792	0.197367	0.146491		1.9584	0.969672	0.000161052	3.79304		1.90361	0.928737	0.000605488	-0.279578		5.90933	2.56299	7.53789e-08	7.12275	97	4.38606	2.13293	0.000220424	3.65674	109
VPA1499	lldD	L-lactate dehydrogenase (EC 1.1.-.-)	C	Catalyzes the conversion of L-lactate to pyruvate. Is coupled to the respiratory chain		7.05891	8.52819	5.90803	6.98317		0.0418229	0.295224	0.356674	0.247091	0.292057		7.05891	2.81944	3.64484e-07	6.43832	7	8.52819	3.09224	1.84926e-07	-0.930857	7	5.90803	2.56268	7.47767e-09	8.12623	98	6.98317	2.80388	0.00300092	2.52275	60
VPA1268		Uncharacterized protein	I	carboxylic ester hydrolase activity		0.441418	1.18339	5.80186	54.9127		0.00956392	0.00422169	0.0113178	0.0554885	0.52518		0.441418	-1.17978	0.00306036	2.51423		1.18339	0.24292	0.0582455	-0.0731262		5.80186	2.53651	1.01951e-07	6.99161	99	54.9127	5.77907	0.00331899	2.47899	7
VP2766	metJ	Met repressor (Met regulon regulatory protein MetJ)	K	This regulatory protein, when combined with SAM (S- adenosylmethionine) represses the expression of the methionine regulon and of enzymes involved in SAM synthesis		0.492154	3.18327	5.73507	3.77869		0.0160845	0.00791606	0.0512013	0.092246	0.0607785		0.492154	-1.02282	0.000711334	3.14793		3.18327	1.67051	0.00534561	-0.502873	47	5.73507	2.51981	1.28259e-08	7.89191	100	3.77869	1.91789	1.06339e-06	5.97331	134
VP2434	deoB	Phosphopentomutase (EC 5.4.2.7) (Phosphodeoxyribomutase)	G	Phosphotransfer between the C1 and C5 carbon atoms of pentose		1.16563	1.30732	5.72071	6.7339		0.0542163	0.0631962	0.0708784	0.310156	0.365088		1.16563	0.22111	0.0581687	1.23531		1.30732	0.386618	0.00512865	-0.116383		5.72071	2.51619	0.000498817	3.30206	101	6.7339	2.75144	0.00326	2.48678	65
VP1053		Cytochrome d ubiquinol oxidase, subunit I	C	COG1271 Cytochrome bd-type quinol oxidase, subunit 1		4.58744	3.252	5.71717	4.88116		0.0766142	0.351463	0.249149	0.438017	0.373966		4.58744	2.19769	3.14225e-06	5.50276	17	3.252	1.70133	1.84926e-07	-0.51215	42	5.71717	2.5153	1.764e-08	7.7535	102	4.88116	2.28722	7.41982e-07	6.12961	96
VPA0859		Putative lipase	I	Bacterial virulence factor lipase N-terminal		2.8673	2.25825	5.55124	3.30302		0.0563016	0.161433	0.127143	0.312544	0.185965		2.8673	1.51969	3.05867e-05	4.51447		2.25825	1.1752	0.000220911	-0.353772		5.55124	2.47281	3.20075e-08	7.49475	103	3.30302	1.72378	1.44944e-06	5.8388	162
VP2598		Uncharacterized protein	M	COG0668 Small-conductance mechanosensitive channel		2.78608	2.18106	5.55103	3.1663		0.0162986	0.0454091	0.0355482	0.0904739	0.0516062		2.78608	1.47824	0.0002147	3.66817		2.18106	1.12503	0.000474138	-0.338668		5.55103	2.47276	8.17222e-08	7.08766	104	3.1663	1.6628	2.01918e-05	4.69482	169
VP1041		Gonadoliberin III-related protein	E	7 transmembrane helices usually fused to an inactive transglutaminase		2.33624	1.76016	5.54966	3.52228		0.0396239	0.0925708	0.0697442	0.219899	0.139566		2.33624	1.22419	5.0709e-05	4.29492		1.76016	0.815703	0.00619372	-0.245551		5.54966	2.4724	2.27238e-07	6.64352	105	3.52228	1.81651	3.78392e-06	5.42206	147
VP1057	tolQ	Tol-Pal system protein TolQ	U	COG0811 Biopolymer transport proteins		2.57181	1.40637	5.51462	3.40379		0.00820787	0.0211091	0.0115433	0.0452633	0.0279379		2.57181	1.36278	7.43618e-05	4.12865		1.40637	0.491971	0.0345024	-0.148098		5.51462	2.46326	4.08086e-05	4.38925	106	3.40379	1.76714	0.000700054	3.15487	153
VP2683		PINc domain-containing protein	T	ATPase related to phosphate starvation-inducible protein PhoH		1.25014	0.846539	5.48396	8.47333		0.032069	0.0400908	0.0271477	0.175865	0.271731		1.25014	0.322093	0.0898589	1.04644		0.846539	-0.240351	0.143115	0.0723528		5.48396	2.45522	0.00141818	2.84827	107	8.47333	3.08293	0.00554958	2.25574	50
VP0285		Peptidyl-prolyl cis-trans isomerase (EC 5.2.1.8)	O	COG0545 FKBP-type peptidyl-prolyl cis-trans isomerases 1		0.499569	0.674694	5.45147	3.67572		0.0451806	0.0225709	0.0304831	0.246301	0.166071		0.499569	-1.00124	0.000260092	3.58487		0.674694	-0.567695	0.00235732	0.170893		5.45147	2.44665	1.15602e-05	4.93703	108	3.67572	1.87803	0.00297619	2.52634	138
VP2207		Putative CG2 omega domain	S			1.06791	0.371669	5.44493	0.918824		0.00368433	0.00393453	0.00136935	0.0200609	0.00338525		1.06791	0.0947889	0.127766	0.893585		0.371669	-1.42791	0.0155515	0.429843		5.44493	2.44491	2.8644e-06	5.54297	109	0.918824	-0.12214	0.0829412	1.08123
VP1246		Uncharacterized protein	S	Bacterial protein of unknown function (DUF945)		0.735252	1.07473	5.42527	1.66883		0.01557	0.0114479	0.0167335	0.0844717	0.0259838		0.735252	-0.44369	0.0274196	1.56194		1.07473	0.103969	0.122931	-0.0312978		5.42527	2.4397	2.86007e-06	5.54362	110	1.66883	0.738841	0.00156083	2.80664
VP0165		TonB system transport protein ExbB2	U	TonB system transport protein ExbB2		2.31574	2.42643	5.42302	2.37557		0.00548329	0.0126978	0.0133048	0.029736	0.013026		2.31574	1.21147	0.00280597	2.55192		2.42643	1.27884	0.000566866	-0.384968		5.42302	2.4391	0.000177465	3.75089	111	2.37557	1.24828	0.0182301	1.73921
VP2018		Paraquat-inducible protein B	Q	MlaD protein		2.64595	1.97187	5.41541	3.615		0.0214672	0.0568012	0.0423306	0.116254	0.077604		2.64595	1.40379	9.43445e-07	6.02528		1.97187	0.979567	2.68179e-05	-0.294879		5.41541	2.43707	2.62908e-08	7.5802	112	3.615	1.854	6.51977e-10	9.18577	141
VPA1211		SH3b domain-containing protein	S			3.36804	1.5899	5.41116	7.16381		0.0164282	0.0553309	0.0261192	0.0888957	0.117689		3.36804	1.75191	0.000333291	3.47718	60	1.5899	0.668934	0.00014707	-0.201369		5.41116	2.43594	0.000626914	3.20279	113	7.16381	2.84073	0.00697225	2.15663	59
VP0172		Putative binding protein component of ABC transporter	E	ABC-type oligopeptide transport system, periplasmic component		1.71224	3.23704	5.18103	2.90632		0.17505	0.299729	0.566645	0.906941	0.508753		1.71224	0.775888	2.22013e-06	5.65362		3.23704	1.69468	0.000347709	-0.510148	44	5.18103	2.37324	3.16957e-07	6.499	114	2.90632	1.5392	5.58437e-06	5.25303
VPA0546		Putative disulfide oxidoreductase	O	COG0526 Thiol-disulfide isomerase and thioredoxins		2.48684	1.54769	5.18049	4.024		0.0155704	0.0387211	0.0240982	0.0806625	0.0626555		2.48684	1.31431	6.24804e-05	4.20426		1.54769	0.630116	0.00613916	-0.189684		5.18049	2.37309	2.26618e-08	7.6447	115	4.024	2.00863	1.02073e-05	4.99109	122
VP0703		Uncharacterized protein	S	COG5595 Zn-ribbon-containing, possibly nucleic-acid-binding protein		0.299228	-	5.14917	7.86206		0.00342388	0.00102452	0	0.0176301	0.0269187		0.299228	-1.74068	0.00464764	2.33277		-	-9.9	0.00161582	#VALUE!		5.14917	2.36434	0.00295131	2.52998	116	7.86206	2.97491	0.00404242	2.39336	54
VP0819	toxS	Transmembrane regulatory protein ToxS	S	Trans-membrane regulatory protein ToxS		2.45338	1.80862	5.12342	4.54927		0.0088042	0.0216	0.0159234	0.0451076	0.0400527		2.45338	1.29477	0.00012907	3.88917		1.80862	0.854887	0.00429451	-0.257347		5.12342	2.35711	6.14717e-08	7.21132	117	4.54927	2.18564	3.07683e-06	5.5119	103
VPA1026		Uncharacterized protein	M	protein conserved in bacteria		1.07559	0.822722	5.08351	2.27662		0.00918227	0.00987635	0.00755445	0.0466781	0.0209045		1.07559	0.105127	0.111816	0.951495		0.822722	-0.281523	0.0877744	0.084747		5.08351	2.34582	1.14772e-09	8.94016	118	2.27662	1.18689	0.00473584	2.3246
VP0514		Sigma-54 dependent transcriptional regulator	K	COG2204 Response regulator containing CheY-like receiver, AAA-type ATPase, and DNA-binding domains		1.27395	0.643276	5.07589	3.33705		0.00351192	0.00447401	0.00225913	0.0178261	0.0117195		1.27395	0.349308	0.0844666	1.07332		0.643276	-0.63649	0.0316509	0.191603		5.07589	2.34366	1.1809e-05	4.92779	119	3.33705	1.73857	0.00318155	2.49736	157
VP1336	potA	Spermidine/putrescine import ATP-binding protein PotA (EC 7.6.2.11)	P	Part of the ABC transporter complex PotABCD involved in spermidine putrescine import. Responsible for energy coupling to the transport system		3.51151	2.51971	5.03658	3.72676		0.21427	0.752411	0.539898	1.07919	0.798533		3.51151	1.81209	9.15356e-05	4.03841	49	2.51971	1.33326	3.87569e-05	-0.401351		5.03658	2.33244	7.40122e-08	7.1307	120	3.72676	1.89792	3.65249e-11	10.4374	135
VP0966		Uncharacterized protein	S	periplasmic lipoprotein		3.01333	2.75695	5.01682	4.03202		0.0027045	0.00814955	0.00745617	0.013568	0.0109046		3.01333	1.59136	0.000161894	3.79077	89	2.75695	1.46307	0.000682886	-0.440429		5.01682	2.32677	6.16721e-06	5.20991	121	4.03202	2.0115	0.000710987	3.14814	121
VP2379		DNA damage-inducible gene in SOS regulon, dependent on cyclic AMP and H-NS	S	protein conserved in bacteria		1.54088	1.28286	5.00051	2.25016		0.0233311	0.0359505	0.0299306	0.116668	0.0524988		1.54088	0.623754	0.0019231	2.716		1.28286	0.359367	0.00147897	-0.10818		5.00051	2.32208	4.837e-09	8.31542	122	2.25016	1.17003	0.00590443	2.22882
VP1118	htpX	Protease HtpX (EC 3.4.24.-) (Heat shock protein HtpX)	O	Belongs to the peptidase M48B family		2.73949	1.76783	4.93505	3.57171		0.00573299	0.0157054	0.010135	0.0282926	0.0204766		2.73949	1.45391	0.000171134	3.76666		1.76783	0.821981	0.0437978	-0.247441		4.93505	2.30307	1.00043e-08	7.99981	123	3.57171	1.83662	2.08212e-05	4.6815	143
VP1276	hutI	Imidazolonepropionase (EC 3.5.2.7) (Imidazolone-5-propionate hydrolase)	F	COG1228 Imidazolonepropionase and related amidohydrolases		0.613641	0.675256	4.88202	2.17214		0.00295531	0.0018135	0.00199559	0.0144279	0.00641935		0.613641	-0.704533	0.019122	1.71847		0.675256	-0.566494	0.0537379	0.170532		4.88202	2.28748	4.66672e-07	6.33099	124	2.17214	1.11912	0.0093445	2.02944
VP2167		ABM domain-containing protein	S	Antibiotic biosynthesis monooxygenase		1.37261	1.79685	4.82958	3.64893		0.0149812	0.0205633	0.026919	0.0723529	0.0546655		1.37261	0.456919	0.037241	1.42898		1.79685	0.845468	0.00624857	-0.254511		4.82958	2.2719	0.000423276	3.37338	125	3.64893	1.86748	0.00325027	2.48808	140
VP1628		Putative methyl-accepting chemotaxis protein	NT	methyl-accepting chemotaxis protein		1.14795	1.17584	4.81526	0.65388		0.0406364	0.0466486	0.0477821	0.195675	0.0265713		1.14795	0.19906	0.0316427	1.49973		1.17584	0.233696	0.0314462	-0.0703495		4.81526	2.26761	0.00491432	2.30854	126	0.65388	-0.612902	0.000210225	3.67732
VP1904		Methyl-accepting chemotaxis protein	NT	methyl-accepting chemotaxis protein		1.70245	0.765489	4.75775	3.05906		0.053259	0.0906709	0.0407692	0.253393	0.162923		1.70245	0.767614	0.000273178	3.56355		0.765489	-0.385547	0.0347746	0.116061		4.75775	2.25028	1.51863e-09	8.81855	127	3.05906	1.61309	1.7954e-05	4.74584	172
VP0419		Uncharacterized protein	P	COG1392 Phosphate transport regulator (distant homolog of PhoU)		1.37027	1.06271	4.73851	3.37729		0.0472184	0.0647021	0.0501793	0.223745	0.15947		1.37027	0.454464	0.00676264	2.16988		1.06271	0.0877435	0.0979216	-0.0264134		4.73851	2.24443	1.61831e-08	7.79094	128	3.37729	1.75587	8.65821e-06	5.06257	155
VPA0652		Uncharacterized protein	S	protein conserved in bacteria		1.41502	1.68351	4.71474	5.9709		0.0427327	0.0604677	0.0719408	0.201473	0.255153		1.41502	0.500824	0.007361	2.13306		1.68351	0.75147	0.00296368	-0.226215		4.71474	2.23718	7.30748e-09	8.13623	129	5.9709	2.57795	3.44358e-08	7.46299	75
VP1539		Cation transport ATPase, E1-E2 family	P	cation transport ATPase		1.2718	0.725222	4.64983	1.45161		0.0139575	0.0177512	0.0101223	0.0648999	0.0202608		1.2718	0.346875	0.0110404	1.95701		0.725222	-0.463506	0.0657615	0.139529		4.64983	2.21718	1.0233e-10	9.99	130	1.45161	0.537651	0.0369167	1.43278
VP0460	murG	UDP-N-acetylglucosamine--N-acetylmuramyl-(pentapeptide) pyrophosphoryl-undecaprenol N-acetylglucosamine transferase (EC 2.4.1.227) (Undecaprenyl-PP-MurNAc-pentapeptide-UDPGlcNAc GlcNAc transferase)	M	Cell wall formation. Catalyzes the transfer of a GlcNAc subunit on undecaprenyl-pyrophosphoryl-MurNAc-pentapeptide (lipid intermediate I) to form undecaprenyl-pyrophosphoryl-MurNAc- (pentapeptide)GlcNAc (lipid intermediate II)		2.08816	1.65831	4.63354	2.94477		0.0056046	0.0117033	0.00929417	0.0259691	0.0165043		2.08816	1.06223	0.000274591	3.56131		1.65831	0.729715	0.00122433	-0.219666		4.63354	2.21212	1.0012e-08	7.99948	131	2.94477	1.55815	0.000634849	3.19733
VP1040		ATP-grasp domain-containing protein	HJ	COG0189 Glutathione synthase Ribosomal protein S6 modification enzyme (glutaminyl transferase)		3.08619	2.39476	4.62245	2.63044		0.0451376	0.139303	0.108094	0.208646	0.118732		3.08619	1.62583	2.66804e-06	5.57381	84	2.39476	1.25988	0.000302179	-0.379262		4.62245	2.20866	6.58803e-06	5.18124	132	2.63044	1.39531	1.49194e-07	6.82625
VP1541		Cbb3-type cytochrome c oxidase subunit	C	C-type cytochrome. Part of the cbb3-type cytochrome c oxidase complex		3.19639	2.08818	4.62079	3.31863		0.161786	0.517129	0.337838	0.747577	0.536907		3.19639	1.67644	3.08943e-06	5.51012	71	2.08818	1.06225	1.32219e-05	-0.319769		4.62079	2.20814	1.01861e-10	9.99199	133	3.31863	1.73059	3.66634e-06	5.43577	160
VP1033		DUF218 domain-containing protein	S	DUF218 domain		1.17306	0.413134	4.60017	3.419		0.00336597	0.00394849	0.0013906	0.0154841	0.0115083		1.17306	0.230276	0.0827255	1.08236		0.413134	-1.27532	0.0184538	0.383909		4.60017	2.20169	4.11585e-06	5.38554	134	3.419	1.77357	0.000484186	3.31499	152
VP0590	secD	Protein translocase subunit SecD	U	Part of the Sec protein translocase complex. Interacts with the SecYEG preprotein conducting channel. SecDF uses the proton motive force (PMF) to complete protein translocation after the ATP-dependent function of SecA		2.75488	1.83793	4.53794	4.00449		0.0596407	0.164303	0.109616	0.270646	0.238831		2.75488	1.46199	2.26714e-05	4.64452		1.83793	0.878084	0.0010577	-0.264329		4.53794	2.18204	4.59325e-10	9.33788	135	4.00449	2.00162	9.22803e-08	7.03489	123
VP2539	gshA	Glutamate--cysteine ligase (EC 6.3.2.2) (Gamma-ECS) (GCS) (Gamma-glutamylcysteine synthetase)	H	Belongs to the glutamate--cysteine ligase type 1 family. Type 1 subfamily		0.316928	0.640941	4.50843	5.0274		0.00809924	0.00256688	0.00519114	0.0365149	0.0407181		0.316928	-1.65777	0.000144206	3.84102		0.640941	-0.641736	0.00407378	0.193182		4.50843	2.17263	7.40109e-06	5.1307	136	5.0274	2.32981	0.000479958	3.3188	94
VPA1724		Sodium/proline symporter (Proline permease)	E	Belongs to the sodium solute symporter (SSF) (TC 2.A.21) family		3.15197	2.70227	4.50569	3.66681		0.0218093	0.0687422	0.0589346	0.0982658	0.0799705		3.15197	1.65625	0.000154322	3.81157	74	2.70227	1.43417	0.000170036	-0.431729		4.50569	2.17175	8.14188e-05	4.08928	137	3.66681	1.87453	5.05858e-06	5.29597	139
VP0558	bamD	Outer membrane protein assembly factor BamD	M	Part of the outer membrane protein assembly complex, which is involved in assembly and insertion of beta-barrel proteins into the outer membrane		2.79525	2.12676	4.41208	3.25895		0.0522934	0.146173	0.111215	0.230723	0.170421		2.79525	1.48298	2.86036e-05	4.54358		2.12676	1.08866	0.000566866	-0.327718		4.41208	2.14146	1.45904e-07	6.83593	138	3.25895	1.70441	1.33046e-06	5.876	164
VP0589	yajC	Sec translocon accessory complex subunit YajC	U	Preprotein translocase subunit YajC		5.04639	3.67098	4.40931	5.78026		0.097007	0.489535	0.356111	0.427734	0.560726		5.04639	2.33525	1.48999e-05	4.82682	12	3.67098	1.87617	5.04046e-06	-0.564782	29	4.40931	2.14055	9.91977e-12	11.0035	139	5.78026	2.53113	0.00109907	2.95897	80
VP0316		Thiamin ABC transporter, periplasmic thiamin-binding protein	P	COG4143 ABC-type thiamine transport system, periplasmic component		1.79961	1.88568	4.404	5.90886		0.00324999	0.0058487	0.00612843	0.0143129	0.0192037		1.79961	0.847681	0.0273928	1.56236		1.88568	0.915083	0.0434715	-0.275467		4.404	2.13881	5.83285e-05	4.23412	140	5.90886	2.56288	5.4241e-05	4.26567	79
VP1203		Heat shock protein HslJ	O	heat shock protein		2.47505	1.71495	4.33578	2.57806		0.0410278	0.101546	0.0703607	0.177887	0.105772		2.47505	1.30746	3.08626e-05	4.51057		1.71495	0.77817	0.000128793	-0.234252		4.33578	2.11629	2.17935e-06	5.66167	141	2.57806	1.36628	1.57937e-06	5.80152
VP1543		Cytochrome c oxidase, subunit CcoO	C	Cbb3-type cytochrome oxidase, cytochrome c subunit		2.64799	1.65385	4.26003	3.25075		0.123047	0.325827	0.203501	0.524184	0.399995		2.64799	1.4049	7.31391e-06	5.13585		1.65385	0.725826	0.00024739	-0.218495		4.26003	2.09086	4.60467e-10	9.3368	142	3.25075	1.70077	1.37646e-05	4.86124	165
VP1008		Putative outer membrane porin protein locus of qsr prophage	M	Gram-negative porin		2.49481	1.76513	4.22198	2.69978		0.556581	1.38856	0.982441	2.34987	1.50264		2.49481	1.31893	1.38266e-05	4.85928		1.76513	0.819779	0.000129881	-0.246778		4.22198	2.07792	7.4113e-06	5.13011	143	2.69978	1.43284	0.000131178	3.88214
VPA1480		Biotin_lipoyl_2 domain-containing protein	V	multidrug resistance efflux pump		2.40817	1.63365	4.16336	1.95449		0.00390492	0.00940372	0.00637928	0.0162576	0.00763214		2.40817	1.26794	0.00204401	2.68952		1.63365	0.708101	0.0698535	-0.21316		4.16336	2.05775	0.00061475	3.2113	144	1.95449	0.966796	0.00258079	2.58825
VP0921		Peptidylprolyl isomerase (EC 5.2.1.8)	O	Peptidylprolyl isomerase		2.4492	1.57531	4.15063	2.59284		0.27714	0.67877	0.436581	1.1503	0.718577		2.4492	1.29231	0.000170566	3.76811		1.57531	0.655635	0.00137987	-0.197366		4.15063	2.05333	1.74057e-07	6.75931	145	2.59284	1.37453	0.000157577	3.80251
VP1905		Glycine betaine transporter 1	U	Belongs to the BCCT transporter (TC 2.A.15) family		1.7734	1.34329	4.11381	1.25009		0.00314917	0.00558473	0.00423023	0.0129551	0.00393673		1.7734	0.826516	0.00646283	2.18958		1.34329	0.425766	0.0872581	-0.128168		4.11381	2.04048	4.83006e-08	7.31605	146	1.25009	0.322029	0.0510404	1.29209
VP1149		Peptidyl-prolyl cis-trans isomerase (PPIase) (EC 5.2.1.8)	G	PPIases accelerate the folding of proteins. It catalyzes the cis-trans isomerization of proline imidic peptide bonds in oligopeptides		1.56718	1.96258	4.10871	3.32241		0.0243268	0.0381245	0.0477434	0.099952	0.0808236		1.56718	0.648172	0.00349663	2.45635		1.96258	0.972754	0.00224883	-0.292828		4.10871	2.03869	2.53101e-06	5.59671	147	3.32241	1.73223	0.000458079	3.33906	159
VP0053		Uncharacterized protein	Q	COG2931, RTX toxins and related Ca2 -binding proteins		0.28048	-	4.0803	9.0216		0.00307599	0.000862756	0	0.012551	0.0277504		0.28048	-1.83403	0.00450245	2.34655		-	-9.9	0.00192743	#VALUE!		4.0803	2.02867	1.44992e-06	5.83866	148	9.0216	3.17338	0.00114451	2.94138	44
VP0221		OtnB protein	M	Chain length determinant protein		1.88497	1.48327	4.06791	3.55166		0.0131141	0.0247198	0.0194519	0.0533472	0.046577		1.88497	0.914544	0.00044505	3.35159		1.48327	0.568785	0.00603581	-0.171221		4.06791	2.02429	8.10606e-07	6.09119	149	3.55166	1.82849	7.84035e-05	4.10566	145
VP1243		Uncharacterized protein	S			2.06769	1.8094	4.06287	2.92579		0.00848006	0.0175342	0.0153438	0.0344534	0.0248109		2.06769	1.04802	0.00144634	2.83973		1.8094	0.855509	0.00340299	-0.257534		4.06287	2.0225	4.07671e-07	6.38969	150	2.92579	1.54883	6.10645e-05	4.21421
VP1267		Putative lipoprotein	M	Belongs to the ompA family		9.57765	8.28413	4.0494	7.63327		0.00678802	0.0650133	0.0562328	0.0274874	0.0518148		9.57765	3.25967	1.97098e-05	4.70532	2	8.28413	3.05035	3.5214e-06	-0.918247	9	4.0494	2.01771	3.32084e-05	4.47875	151	7.63327	2.9323	0.000762701	3.11765	58
VP0323		Immunogenic protein	S	transport system periplasmic component		1.06617	1.60188	4.03334	5.15634		0.2563	0.273259	0.410563	1.03375	1.32157		1.06617	0.0924333	0.111628	0.952226		1.60188	0.67977	0.00457835	-0.204631		4.03334	2.01198	1.11003e-08	7.95467	152	5.15634	2.36635	1.34551e-07	6.87111	89
VP2216		Cytochrome c-type biogenesis protein	P	subunit of a heme lyase		1.15307	0.679873	4.02936	2.73528		0.00308109	0.00355272	0.00209475	0.0124148	0.00842767		1.15307	0.205479	0.098201	1.00788		0.679873	-0.556663	0.0482019	0.167572		4.02936	2.01055	1.41919e-05	4.84796	153	2.73528	1.45169	0.00175419	2.75592
VP0711		Trehalose-6-phosphate hydrolase	G	trehalose-6-phosphate hydrolase		1.35168	0.930781	4.00619	3.19769		0.0130951	0.0177005	0.0121887	0.0524616	0.0418742		1.35168	0.434756	0.0774344	1.11107		0.930781	-0.103486	0.159139	0.0311525		4.00619	2.00223	1.68609e-08	7.77312	154	3.19769	1.67703	0.00336241	2.47335	167
VP2741		Ribulose-phosphate 3-epimerase (EC 5.1.3.1)	G	Belongs to the ribulose-phosphate 3-epimerase family		0.378688	0.421678	3.98316	1.65346		0.0424721	0.0160837	0.0179096	0.169173	0.0702258		0.378688	-1.40092	0.00012604	3.89949		0.421678	-1.24578	0.000309046	0.375019		3.98316	1.99391	4.1009e-06	5.38712	155	1.65346	0.725484	0.00650735	2.1866
VP0788	flaC	Polar flagellin C	N	Flagellin is the subunit protein which polymerizes to form the filaments of bacterial flagella		0.960353	1.22202	3.96667	4.14715		0.0621534	0.0596892	0.0759526	0.246542	0.257759		0.960353	-0.0583637	0.12514	0.902603		1.22202	0.289267	0.0186186	-0.0870781		3.96667	1.98793	1.80199e-08	7.74425	156	4.14715	2.05212	3.27128e-05	4.48528	117
VP2830		Rhodanese domain-containing protein	P	rhodanese-related sulfurtransferase		1.48493	1.18518	3.96484	2.58233		0.0475342	0.070585	0.0563367	0.188466	0.122749		1.48493	0.570396	0.00020588	3.68639		1.18518	0.245108	0.0650104	-0.0737849		3.96484	1.98726	1.7491e-06	5.75719	157	2.58233	1.36868	0.000843812	3.07375
VP0671		Aminoacyl-histidine dipeptidase	E	aminoacyl-histidine dipeptidase		0.455967	0.621754	3.95767	2.85018		0.0490281	0.0223552	0.0304834	0.194037	0.139739		0.455967	-1.133	0.0016137	2.79218		0.621754	-0.685584	0.0114269	0.206381		3.95767	1.98465	1.40648e-07	6.85187	158	2.85018	1.51105	0.000479432	3.31927
VP0732		PhoH family protein	T	Phosphate starvation-inducible protein PhoH		1.18098	1.8766	3.95512	2.44257		0.00924106	0.0109135	0.0173418	0.0365495	0.022572		1.18098	0.239989	0.049864	1.30221		1.8766	0.90812	0.00382159	-0.273371		3.95512	1.98372	3.85029e-06	5.41451	159	2.44257	1.2884	0.00521571	2.28269
VP2072	nhaB	Na(+)/H(+) antiporter NhaB (Sodium/proton antiporter NhaB)	P	) H( ) antiporter that extrudes sodium in exchange for external protons		2.19539	1.92415	3.94818	3.44151		0.0386219	0.0847902	0.0743144	0.152486	0.132918		2.19539	1.13448	2.38275e-05	4.62292		1.92415	0.944222	0.000160781	-0.284239		3.94818	1.98119	5.92517e-06	5.2273	160	3.44151	1.78304	8.57087e-07	6.06698	151
VP0320		DctM domain-containing protein	S	transport system, fused permease components		3.30976	2.25464	3.93851	4.26596		0.0198742	0.065779	0.0448093	0.0782749	0.0847827		3.30976	1.72673	0.00020588	3.68639	65	2.25464	1.1729	0.000117631	-0.353078		3.93851	1.97765	6.41866e-09	8.19256	161	4.26596	2.09287	0.000987977	3.00525	112
VP0364		Putative dihydroxyacetone kinase	G	dihydroxyacetone kinase		-	0.0806468	3.92649	5.12379		0.00441323	0	0.000355913	0.0173285	0.0226125		-	-9.9	0.000619438	3.208		0.0806468	-3.63224	0.00178196	1.09341		3.92649	1.97324	0.00254463	2.59438	162	5.12379	2.35721	0.0114831	1.93994
VP2928	secE	Protein translocase subunit SecE	U	Essential subunit of the Sec protein translocation channel SecYEG. Clamps together the 2 halves of SecY. May contact the channel plug during translocation		2.29164	1.88268	3.86347	2.42184		0.0119312	0.0273421	0.0224627	0.046096	0.0288955		2.29164	1.19638	0.000124218	3.90582		1.88268	0.912786	0.000898756	-0.274776		3.86347	1.9499	1.09458e-08	7.96075	163	2.42184	1.2761	0.000116901	3.93218
VPA0627		Ubiquinol oxidase subunit 2	C	subunit 2		1.67737	0.619163	3.84874	3.72563		0.00670634	0.011249	0.00415232	0.0258109	0.0249853		1.67737	0.746197	0.0346524	1.46027		0.619163	-0.69161	0.0776562	0.208195		3.84874	1.94438	1.18487e-07	6.92633	164	3.72563	1.89748	1.31345e-06	5.88159	136
VP0425		Outer membrane protein TolC	MU	COG1538 Outer membrane protein		2.65434	1.87719	3.80236	2.29009		0.0946839	0.251323	0.177739	0.360023	0.216834		2.65434	1.40835	0.000119861	3.92132		1.87719	0.908572	0.000605488	-0.273507		3.80236	1.9269	3.76326e-07	6.42444	165	2.29009	1.1954	1.82626e-08	7.73844
VP2431		Phosphoserine phosphatase	E	phosphoserine phosphatase		-	1.13663	3.79721	6.47648		0.00627063	0	0.00712741	0.0238109	0.0406116		-	-9.9	0.00103224	2.98622		1.13663	0.184769	0.122174	-0.0556209		3.79721	1.92494	0.00129262	2.88853	166	6.47648	2.69521	0.00601149	2.22102	69
VP2259	flaB;	Polar flagellin B/D	N	Flagellin is the subunit protein which polymerizes to form the filaments of bacterial flagella		0.871179	1.01705	3.77159	3.87241		0.137087	0.119427	0.139425	0.517036	0.530856		0.871179	-0.198958	0.0810883	1.09104		1.01705	0.0243957	0.178439	-0.00734385		3.77159	1.91517	3.24778e-06	5.48841	167	3.87241	1.95323	0.000218987	3.65958	129
VP0168		Uncharacterized protein	HP	TonB dependent receptor		4.91713	3.5205	3.76852	2.39716		0.194554	0.956646	0.684926	0.733179	0.466377		4.91713	2.29782	0.000188894	3.72378	13	3.5205	1.81578	0.000353001	-0.546604	31	3.76852	1.914	1.08648e-05	4.96398	168	2.39716	1.26133	6.0565e-06	5.21778
VPA1602		Capsular polysaccharide transport protein	M	Periplasmic protein involved in polysaccharide export		2.41402	1.74459	3.75149	1.91909		0.013068	0.0315463	0.0227982	0.0490243	0.0250786		2.41402	1.27144	0.000407898	3.38945		1.74459	0.802887	0.00501337	-0.241693		3.75149	1.90746	7.00523e-08	7.15458	169	1.91909	0.940421	0.012507	1.90285
VP0501		Hemerythrin domain-containing protein	S	Hemerythrin HHE cation binding domain		0.926338	1.69009	3.71879	3.514		0.057124	0.0529161	0.0965448	0.212432	0.200734		0.926338	-0.11039	0.11151	0.952688		1.69009	0.757102	0.00392859	-0.22791		3.71879	1.89483	0.000113837	3.94371	170	3.514	1.81312	0.000344366	3.46298	148
VP2025		SBP_bac_5 domain-containing protein	E	ABC-type oligopeptide transport system, periplasmic component		1.35629	6.70387	3.71803	2.73388		0.167084	0.226614	1.12011	0.621222	0.456786		1.35629	0.439667	0.0323808	1.48971		6.70387	2.74499	0.00138402	-0.826325	13	3.71803	1.89454	1.04993e-06	5.97884	171	2.73388	1.45095	2.45889e-05	4.60926
VP2757	argG	Argininosuccinate synthase (EC 6.3.4.5) (Citrulline--aspartate ligase)	F	Belongs to the argininosuccinate synthase family. Type 1 subfamily		0.658853	0.641501	3.70834	95.9498		0.00517688	0.0034108	0.00332097	0.0191976	0.49672		0.658853	-0.601971	0.0134253	1.87208		0.641501	-0.640478	0.0370834	0.192803		3.70834	1.89077	0.00271248	2.56663	172	95.9498	6.58421	0.000400704	3.39718	2
VP1633		Putative RTX toxin	Q	COG2931 RTX toxins and related Ca2 -binding proteins		0.794544	2.93183	3.68406	2.52054		0.0568075	0.0451361	0.16655	0.209282	0.143186		0.794544	-0.3318	0.00267305	2.57299		2.93183	1.5518	0.00206615	-0.467139		3.68406	1.8813	3.37911e-05	4.4712	173	2.52054	1.33373	0.000316734	3.4993
VP0173		Oligopeptide ABC transporter, ATP-binding protein	P	Belongs to the ABC transporter superfamily		4.35413	3.47236	3.67598	2.79842		0.0476559	0.2075	0.165478	0.175182	0.133361		4.35413	2.12238	2.22013e-06	5.65362	20	3.47236	1.79592	5.03154e-06	-0.540624	33	3.67598	1.87813	1.5542e-09	8.80849	174	2.79842	1.48461	7.3293e-05	4.13494
VPA1461		Phosphate ABC transporter, periplasmic phosphate-binding protein	P	ABC-type phosphate transport system, periplasmic component		1.41473	2.48235	3.6526	5.08651		0.246485	0.34871	0.611862	0.900311	1.25375		1.41473	0.500524	0.072244	1.1412		2.48235	1.31171	0.0326189	-0.394863		3.6526	1.86892	0.00335247	2.47463	175	5.08651	2.34668	0.00630955	2.2	91
VP1174		Phage shock protein B	S	Phage shock protein B		3.72547	2.50259	3.64206	2.51194		0.0239608	0.0892653	0.059964	0.0872666	0.060188		3.72547	1.89742	3.1078e-05	4.50755	37	2.50259	1.32342	4.08175e-05	-0.398389		3.64206	1.86475	8.8309e-07	6.054	176	2.51194	1.3288	0.00214099	2.66939
VP1326		TSPc domain-containing protein	M	Peptidase family S41		2.13809	1.73982	3.59805	3.29603		0.123852	0.264808	0.215481	0.445627	0.408222		2.13809	1.09632	0.000109289	3.96142		1.73982	0.798936	0.000758015	-0.240504		3.59805	1.84722	4.10518e-09	8.38667	177	3.29603	1.72073	1.31291e-05	4.88177	163
VP1056		4HBT domain-containing protein	S	Thioesterase-like superfamily		2.49407	5.0255	3.58015	11.8204		0.0083174	0.0207442	0.0417991	0.0297776	0.0983149		2.49407	1.3185	0.00267091	2.57334		5.0255	2.32927	5.49522e-05	-0.70118	19	3.58015	1.84002	0.000137219	3.86258	178	11.8204	3.56321	0.000111698	3.95196	35
VP1635		Putative outer membrane protein	M	Belongs to the ompA family		0.361506	0.318012	3.54043	2.07557		0.00884117	0.00319614	0.0028116	0.0313015	0.0183504		0.361506	-1.46791	0.000366416	3.43603		0.318012	-1.65285	0.00148809	0.497556		3.54043	1.82392	9.93331e-05	4.00291	179	2.07557	1.05351	0.028449	1.54593
VP0600	hscA	Chaperone protein HscA homolog	O	Chaperone involved in the maturation of iron-sulfur cluster-containing proteins. Has a low intrinsic ATPase activity which is markedly stimulated by HscB		0.368994	0.268702	3.51906	2.00284		0.0075465	0.00278462	0.00202776	0.0265566	0.0151144		0.368994	-1.43833	0.000918616	3.03687		0.268702	-1.89592	0.00128217	0.570729		3.51906	1.81519	0.000948287	3.02306	180	2.00284	1.00205	0.0240887	1.61819
VP0726	lptE	LPS-assembly lipoprotein LptE	M	Together with LptD, is involved in the assembly of lipopolysaccharide (LPS) at the surface of the outer membrane. Required for the proper assembly of LptD. Binds LPS and may serve as the LPS recognition site at the outer membrane		2.37459	2.10934	3.50865	1.93297		0.0315405	0.0748957	0.0665295	0.110664	0.0609667		2.37459	1.24768	1.15309e-05	4.93814		2.10934	1.07679	3.98386e-05	-0.324146		3.50865	1.81092	0.000247302	3.60677	181	1.93297	0.950819	0.000331665	3.4793
VP0374		Uncharacterized protein	S	Protein of unknown function (DUF541)		2.42136	2.19725	3.44781	2.9101		0.0194512	0.0470983	0.0427391	0.067064	0.056605		2.42136	1.27582	0.000186504	3.72931		2.19725	1.1357	4.08175e-05	-0.341879		3.44781	1.78568	5.02542e-10	9.29883	182	2.9101	1.54107	8.38864e-05	4.07631
VPA1074		AraC_E_bind domain-containing protein	KT	Polyketide cyclase / dehydrase and lipid transport		-	0.0764183	3.39904	1.04227		0.00465743	0	0.000355913	0.0158308	0.00485432		-	-9.9	0.000811763	3.09057		0.0764183	-3.70994	0.00215573	1.1168		3.39904	1.76513	9.91892e-07	6.00354	183	1.04227	0.0597353	0.0867532	1.06171
VPA0096		Outer membrane protein OmpW	M	Outer membrane protein W		2.03434	1.68613	3.36439	2.14562		0.132534	0.269619	0.223469	0.445896	0.284368		2.03434	1.02456	0.00130071	2.88582		1.68613	0.753713	0.00665564	-0.22689		3.36439	1.75035	4.51351e-06	5.34549	184	2.14562	1.1014	0.00014271	3.84555
VP0442		Cytochrome b	C	Component of the ubiquinol-cytochrome c reductase complex (complex III or cytochrome b-c1 complex), which is a respiratory chain that generates an electrochemical potential coupled to ATP synthesis		3.0851	2.43604	3.36248	2.93343		0.188829	0.582557	0.459995	0.634935	0.553918		3.0851	1.62532	2.28745e-05	4.64065	85	2.43604	1.28454	3.40082e-05	-0.386684		3.36248	1.74953	6.86936e-08	7.16308	185	2.93343	1.55259	2.45889e-05	4.60926
VPA0202		GGDEF family protein	T	COG2199 FOG GGDEF domain		1.03226	0.727829	3.30009	5.36417		0.0207195	0.0213879	0.0150803	0.0683763	0.111143		1.03226	0.0458041	0.128587	0.890804		0.727829	-0.458329	0.0168578	0.137971		3.30009	1.72251	2.2579e-06	5.64629	186	5.36417	2.42335	0.00113214	2.9461	86
VP2573		Signal peptidase I (EC 3.4.21.89)	U	Belongs to the peptidase S26 family		1.74363	1.26702	3.28972	1.7874		0.0100194	0.0174702	0.0126948	0.032961	0.0179086		1.74363	0.802096	0.00123529	2.90823		1.26702	0.341444	0.0448601	-0.102785		3.28972	1.71796	0.000330702	3.48056	187	1.7874	0.837859	0.012875	1.89025
VP0689		Sodium-driven polar flagellar protein MotA	N	COG1291 Flagellar motor component		1.83136	1.13786	3.26607	2.74736		0.00544998	0.00998086	0.00620132	0.0178	0.014973		1.83136	0.872914	0.000448133	3.34859		1.13786	0.186327	0.15014	-0.05609		3.26607	1.70756	6.11048e-05	4.21392	188	2.74736	1.45805	7.05093e-05	4.15175
VP2350	nqrB	Na(+)-translocating NADH-quinone reductase subunit B (Na(+)-NQR subunit B) (Na(+)-translocating NQR subunit B) (EC 7.2.1.1) (NQR complex subunit B) (NQR-1 subunit B)	C	NQR complex catalyzes the reduction of ubiquinone-1 to ubiquinol by two successive reactions, coupled with the transport of Na( ) ions from the cytoplasm to the periplasm. NqrA to NqrE are probably involved in the second step, the conversion of ubisemiquinone to ubiquinol		2.18063	1.96732	3.23985	3.22342		0.0445303	0.0971041	0.0876051	0.144271	0.14354		2.18063	1.12475	1.31927e-05	4.87967		1.96732	0.976229	5.43025e-05	-0.293874		3.23985	1.69593	3.07369e-10	9.51234	189	3.22342	1.68859	4.40413e-06	5.35614	166
VPA0468		Prolyl endopeptidase	E	Prolyl endopeptidase		0.211209	-	3.22315	3.47534		0.008844	0.00186794	0	0.0285056	0.0307359		0.211209	-2.24325	0.000117983	3.92818		-	-9.9	8.30897e-05	#VALUE!		3.22315	1.68847	7.47217e-07	6.12655	190	3.47534	1.79715	0.00390274	2.40863	150
VPA1163		Oxidoreductase, aldo/keto reductase 2 family	S	oxidoreductase, aldo keto reductase 2		0.451953	0.0434835	3.18904	2.92839		0.00409251	0.00184962	0.000177956	0.0130512	0.0119845		0.451953	-1.14575	0.00389549	2.40944		0.0434835	-4.52339	0.00102397	1.36168		3.18904	1.67312	1.33259e-05	4.8753	191	2.92839	1.55011	0.000336756	3.47268
VP0665	mltF	Membrane-bound lytic murein transglycosylase F (EC 4.2.2.n1) (Murein lyase F)	M	Murein-degrading enzyme that degrades murein glycan strands and insoluble, high-molecular weight murein sacculi, with the concomitant formation of a 1,6-anhydromuramoyl product. Lytic transglycosylases (LTs) play an integral role in the metabolism of the peptidoglycan (PG) sacculus. Their lytic action creates space within the PG sacculus to allow for its expansion as well as for the insertion of …		3.22085	2.25847	3.15413	2.74956		0.0264131	0.0850726	0.0596532	0.0833102	0.0726242		3.22085	1.68744	0.000225002	3.64781	69	2.25847	1.17535	0.000382644	-0.353815		3.15413	1.65724	1.67893e-09	8.77497	192	2.74956	1.4592	3.60093e-05	4.44359
VP1325		Uncharacterized protein	S			2.96816	2.03619	3.12785	2.52582		0.0205603	0.0610261	0.0418646	0.0643096	0.0519316		2.96816	1.56957	0.000111566	3.95247		2.03619	1.02587	0.000151716	-0.308819		3.12785	1.64517	3.57146e-10	9.44715	193	2.52582	1.33675	0.0003739	3.42724
VP2106	rnfG	Ion-translocating oxidoreductase complex subunit G (EC 7.-.-.-) (Rnf electron transport complex subunit G)	C	Part of a membrane complex involved in electron transport		3.11474	2.42008	3.12087	7.69399		0.00530794	0.0165329	0.0128456	0.0165654	0.0408393		3.11474	1.63911	5.01763e-05	4.2995	77	2.42008	1.27505	0.000368294	-0.383829		3.12087	1.64195	3.79483e-07	6.42081	194	7.69399	2.94373	9.12917e-06	5.03957	57
VP1022	topA	DNA topoisomerase 1 (EC 5.6.2.1) (DNA topoisomerase I)	L	Releases the supercoiling and torsional tension of DNA, which is introduced during the DNA replication and transcription, by transiently cleaving and rejoining one strand of the DNA duplex. Introduces a single-strand break via transesterification at a target site in duplex DNA. The scissile phosphodiester is attacked by the catalytic tyrosine of the enzyme, resulting in the formation of a DNA-(5'…		1.04237	1.40753	3.10963	1.87229		0.0883727	0.0921173	0.124387	0.274807	0.165459		1.04237	0.0598716	0.106498	0.972659		1.40753	0.493163	0.000820147	-0.148457		3.10963	1.63674	1.54376e-10	9.81142	195	1.87229	0.904802	0.001609	2.79344
VP1480		Riboflavin synthase, alpha chain	H	Riboflavin synthase alpha chain		0.92246	0.584776	3.09449	2.42989		0.00488924	0.00451013	0.00285911	0.0151297	0.0118803		0.92246	-0.116442	0.125877	0.900053		0.584776	-0.774044	0.0150907	0.233011		3.09449	1.6297	0.000500462	3.30063	196	2.42989	1.28089	0.0270033	1.56858
VPA1609		Proton/glutamate symporter	U	Belongs to the dicarboxylate amino acid cation symporter (DAACS) (TC 2.A.23) family		0.454174	0.402531	3.05114	2.28578		0.0513849	0.0233377	0.020684	0.156783	0.117455		0.454174	-1.13868	0.00235128	2.6287		0.402531	-1.31283	0.00266254	0.395201		3.05114	1.60935	2.80105e-08	7.55268	197	2.28578	1.19269	0.00190441	2.72024
VP0482		Glutamate synthase, large subunit	E	Glutamate synthase		0.577126	0.754937	0.333229	0.141361		0.079297	0.0457643	0.0598642	0.0264241	0.0112095		0.577126	-0.793042	3.8357e-05	4.41616		0.754937	-0.405572	0.00431766	0.122089		0.333229	-1.58541	2.22737e-09	8.65221		0.141361	-2.82255	1.1145e-07	6.95292
VP0793		PTS system, glucose-specific IIA component	G	COG2190 Phosphotransferase system IIA components		0.109529	0.213656	0.326541	0.750549		0.0745325	0.00816351	0.0159243	0.0243379	0.0559404		0.109529	-3.19061	0.000106008	3.97466		0.213656	-2.22664	0.000314865	0.670285		0.326541	-1.61467	3.11046e-06	5.50718		0.750549	-0.413981	0.0232073	1.63438
VP1912		Uncharacterized protein	P	belongs to the Fur family		0.163518	0.151886	0.326359	0.373642		0.0351319	0.0057447	0.00533604	0.0114656	0.0131268		0.163518	-2.61248	0.00110953	2.95486		0.151886	-2.71894	0.00166665	0.818482		0.326359	-1.61547	0.000217219	3.6631		0.373642	-1.42027	0.000693348	3.15905
VP0359	glmS	Glutamine--fructose-6-phosphate aminotransferase [isomerizing] (EC 2.6.1.16) (D-fructose-6-phosphate amidotransferase) (GFAT) (Glucosamine-6-phosphate synthase) (Hexosephosphate aminotransferase) (L-glutamine--D-fructose-6-phosphate amidotransferase)	M	Catalyzes the first step in hexosamine metabolism, converting fructose-6P into glucosamine-6P using glutamine as a nitrogen source		1.22851	1.4466	0.3261	0.673091		0.18512	0.227422	0.267794	0.0603676	0.124603		1.22851	0.296909	0.0286517	1.54285		1.4466	0.532663	0.00270308	-0.160348		0.3261	-1.61661	1.64106e-05	4.78488		0.673091	-0.571126	0.00847138	2.07205
VPA0112		Putative peptidase	E	Peptidase family M3		0.801549	1.07294	0.324946	0.5009		0.0203882	0.0163421	0.0218754	0.00662507	0.0102125		0.801549	-0.319138	0.0429068	1.36747		1.07294	0.101573	0.124229	-0.0305764		0.324946	-1.62173	1.62348e-05	4.78955		0.5009	-0.997406	0.00435391	2.36112
VP1900		Aminotransferase (EC 2.6.1.-)	E	COG1448 Aspartate tyrosine aromatic aminotransferase		0.253879	0.316151	0.324609	0.177318		0.120731	0.030651	0.0381692	0.0391902	0.0214077		0.253879	-1.97779	0.00026855	3.57098		0.316151	-1.66131	0.000643701	0.500105		0.324609	-1.62323	3.89092e-05	4.40995		0.177318	-2.49559	3.92472e-06	5.40619
VP0270	rpsN	30S ribosomal protein S14	J	Binds 16S rRNA, required for the assembly of 30S particles and may also be responsible for determining the conformation of the 16S rRNA at the A site		0.708894	0.60196	0.324497	0.227564		0.0295168	0.0209243	0.0177679	0.00957811	0.00671695		0.708894	-0.496359	0.0234013	1.63076		0.60196	-0.73226	0.0139657	0.220432		0.324497	-1.62372	1.57022e-05	4.80404		0.227564	-2.13566	1.09852e-05	4.95919
VP0534	ileS	Isoleucine--tRNA ligase (EC 6.1.1.5) (Isoleucyl-tRNA synthetase) (IleRS)	J	amino acids such as valine, to avoid such errors it has two additional distinct tRNA(Ile)-dependent editing activities. One activity is designated as 'pretransfer' editing and involves the hydrolysis of activated Val-AMP. The other activity is designated 'posttransfer' editing and involves deacylation of mischarged Val-tRNA(Ile)		0.448637	0.605253	0.323686	0.0492322		0.103081	0.046246	0.0623902	0.0333659	0.00507491		0.448637	-1.15638	5.1194e-06	5.29078		0.605253	-0.724389	6.47901e-05	0.218063		0.323686	-1.62733	4.07667e-09	8.38969		0.0492322	-4.34425	1.0341e-09	8.98544
VP0481		Glutamate synthase, small subunit	C	COG0493 NADPH-dependent glutamate synthase beta chain and related oxidoreductases		0.185988	0.570576	0.32278	0.082075		0.0116733	0.0021711	0.00666053	0.00376792	0.000958089		0.185988	-2.42672	0.000172189	3.764		0.570576	-0.809509	0.00399154	0.243686		0.32278	-1.63138	1.57767e-05	4.80198		0.082075	-3.60691	2.02169e-06	5.69429
VPA1638		Putative pullulanase	G	Belongs to the glycosyl hydrolase 13 family		2.07979	1.842	0.322666	1.01746		0.0223145	0.0464093	0.0411033	0.00720012	0.0227041		2.07979	1.05644	6.70905e-06	5.17334		1.842	0.881273	0.00533354	-0.26529		0.322666	-1.63189	4.43991e-06	5.35263		1.01746	0.0249711	0.0902381	1.04461
VP0263	rpsC	30S ribosomal protein S3	J	Binds the lower part of the 30S subunit head. Binds mRNA in the 70S ribosome, positioning it for translation		0.776537	0.643285	0.319166	0.147015		0.464972	0.361068	0.29911	0.148403	0.068358		0.776537	-0.364873	0.0386114	1.41328		0.643285	-0.636471	0.0139657	0.191597		0.319166	-1.64762	2.19491e-05	4.65858		0.147015	-2.76596	1.4261e-05	4.84585
VP0584		Isocitrate lyase	C	Isocitrate lyase		0.630535	0.637325	0.318858	0.173536		0.127415	0.0803397	0.0812048	0.0406273	0.0221111		0.630535	-0.665352	0.0497043	1.30361		0.637325	-0.6499	0.0680653	0.195639		0.318858	-1.64901	0.00128041	2.89265		0.173536	-2.52669	0.000958344	3.01848
VP0260	rplB	50S ribosomal protein L2	J	One of the primary rRNA binding proteins. Required for association of the 30S and 50S subunits to form the 70S ribosome, for tRNA binding and peptide bond formation. It has been suggested to have peptidyltransferase activity		0.845383	0.735232	0.316359	0.326087		0.573157	0.484538	0.421404	0.181323	0.186899		0.845383	-0.242322	0.0625415	1.20383		0.735232	-0.443729	0.0386743	0.133576		0.316359	-1.66037	4.41005e-05	4.35556		0.326087	-1.61667	0.000123759	3.90742
VP1656		Putative translocator protein PopD	S	YopD protein		0.123489	5.64066	0.314479	0.339993		0.00756316	0.000933969	0.0426612	0.00237845	0.00257142		0.123489	-3.01754	0.00261726	2.58215		5.64066	2.49586	0.0101016	-0.75133		0.314479	-1.66897	0.000659293	3.18092		0.339993	-1.55642	0.00181137	2.74199
VP1561		Bacteriophage f237 ORF8	S			3.02502	2.22813	0.312437	0.269475		0.211293	0.639165	0.470788	0.0660156	0.0569381		3.02502	1.59695	0.00241047	2.6179	87	2.22813	1.15583	0.00478128	-0.347941		0.312437	-1.67836	2.10267e-06	5.67723		0.269475	-1.89178	8.24691e-06	5.08371
VP0424	hldE	Bifunctional protein HldE [Includes: D-beta-D-heptose 7-phosphate kinase (EC 2.7.1.167) (D-beta-D-heptose 7-phosphotransferase) (D-glycero-beta-D-manno-heptose-7-phosphate kinase); D-beta-D-heptose 1-phosphate adenylyltransferase (EC 2.7.7.70) (D-glycero-beta-D-manno-heptose 1-phosphate adenylyltransferase)]	H	Catalyzes the ADP transfer from ATP to D-glycero-beta-D- manno-heptose 1-phosphate, yielding ADP-D-glycero-beta-D-manno- heptose		1.3984	1.10426	0.312353	0.0871933		0.0712458	0.09963	0.0786736	0.0222538	0.00621216		1.3984	0.483776	0.000398412	3.39967		1.10426	0.143075	0.0350459	-0.04307		0.312353	-1.67875	5.56455e-08	7.25457		0.0871933	-3.51964	7.01859e-08	7.15375
VP1947		Uncharacterized protein	S	nucleotidyltransferase activity		1.76729	1.9654	0.311685	0.102266		0.00780261	0.0137895	0.0153353	0.00243196	0.00079794		1.76729	0.82154	0.00030429	3.51671		1.9654	0.974823	0.000110025	-0.293451		0.311685	-1.68184	2.09594e-05	4.67862		0.102266	-3.2896	1.88257e-06	5.72525
VP0561	clpB	Chaperone protein ClpB	O	Part of a stress-induced multi-chaperone system, it is involved in the recovery of the cell from heat-induced damage, in cooperation with DnaK, DnaJ and GrpE		0.553514	0.7084	0.31132	1.12113		0.488989	0.270662	0.3464	0.152232	0.548219		0.553514	-0.853308	0.000984186	3.00692		0.7084	-0.497365	0.0144229	0.149722		0.31132	-1.68353	1.75952e-06	5.75461		1.12113	0.16495	0.0612712	1.21274
VP0479	mtnN	5'-methylthioadenosine/S-adenosylhomocysteine nucleosidase (MTA/SAH nucleosidase) (MTAN) (EC 3.2.2.9) (5'-methylthioadenosine nucleosidase) (MTA nucleosidase) (S-adenosylhomocysteine nucleosidase) (AdoHcy nucleosidase) (SAH nucleosidase) (SRH nucleosidase)	F	Catalyzes the irreversible cleavage of the glycosidic bond in both 5'-methylthioadenosine (MTA) and S- adenosylhomocysteine (SAH AdoHcy) to adenine and the corresponding thioribose, 5'-methylthioribose and S-ribosylhomocysteine, respectively		1.06267	0.501995	0.310498	0.584		0.0193887	0.0206038	0.00973302	0.00602014	0.011323		1.06267	0.0876949	0.12514	0.902603		0.501995	-0.994256	0.00711905	0.299301		0.310498	-1.68735	3.28207e-05	4.48385		0.584	-0.77596	0.00557786	2.25353
VP0311	ppa	Inorganic pyrophosphatase (EC 3.6.1.1) (Pyrophosphate phospho-hydrolase) (PPase)	C	Catalyzes the hydrolysis of inorganic pyrophosphate (PPi) forming two phosphate ions		0.115427	0.188332	0.308621	0.216313		0.103998	0.0120042	0.0195861	0.0320959	0.0224961		0.115427	-3.11495	0.00025389	3.59535		0.188332	-2.40865	0.000845987	0.725076		0.308621	-1.69609	1.29907e-05	4.88637		0.216313	-2.2088	4.92578e-05	4.30753
VP2556	surE	5'-nucleotidase SurE (EC 3.1.3.5) (Nucleoside 5'-monophosphate phosphohydrolase)	S	Nucleotidase that shows phosphatase activity on nucleoside 5'-monophosphates		-	-	0.308299	2.44666		0.00395188	0	0	0.00121836	0.00966892		-	-9.9	0.000581956	3.23511		-	-9.9	0.00124531	#VALUE!		0.308299	-1.6976	6.56987e-05	4.18244		2.44666	1.29082	0.00616064	2.21037
VP0234		Pilin glycosylation protein	E	Belongs to the DegT DnrJ EryC1 family		1.39213	1.12513	0.307691	0.0670241		0.0845409	0.117692	0.0951194	0.0260125	0.00566628		1.39213	0.477292	0.0050016	2.30089		1.12513	0.17009	0.0256933	-0.0512022		0.307691	-1.70045	1.03822e-08	7.98371		0.0670241	-3.89918	2.4409e-09	8.61245
VP2534	ffh	Signal recognition particle protein (Fifty-four homolog)	U	Involved in targeting and insertion of nascent membrane proteins into the cytoplasmic membrane. Binds to the hydrophobic signal sequence of the ribosome-nascent chain (RNC) as it emerges from the ribosomes. The SRP-RNC complex is then targeted to the cytoplasmic membrane where it interacts with the SRP receptor FtsY. Interaction with FtsY leads to the transfer of the RNC complex to the Sec transl…		0.664973	0.941195	0.307156	0.434443		0.120857	0.0803669	0.11375	0.037122	0.0525056		0.664973	-0.588631	0.00404845	2.39271		0.941195	-0.0874345	0.122729	0.0263204		0.307156	-1.70296	5.34618e-06	5.27196		0.434443	-1.20276	0.000263449	3.5793
VP0945		DUF1244 domain-containing protein	S	protein conserved in bacteria		0.344417	0.44779	0.306389	0.31939		0.0248095	0.00854481	0.0111094	0.00760136	0.00792391		0.344417	-1.53777	0.000472148	3.32592		0.44779	-1.15911	0.00417362	0.348926		0.306389	-1.70656	4.33164e-06	5.36335		0.31939	-1.64661	2.87773e-05	4.54095
VP1313		Uncharacterized protein	S	Phosphoribosyl-ATP pyrophosphohydrolase		0.481459	0.719877	0.306258	0.108746		0.0214801	0.0103418	0.015463	0.00657847	0.00233587		0.481459	-1.05452	0.000894185	3.04857		0.719877	-0.474177	0.0347789	0.142742		0.306258	-1.70718	2.77104e-06	5.55736		0.108746	-3.20097	2.41146e-06	5.61772
VPA1397		Acyl-CoA thioester hydrolase-related protein	I	Acyl-CoA hydrolase		0.766276	0.728912	0.305361	0.0503211		0.0573972	0.0439821	0.0418375	0.0175269	0.00288829		0.766276	-0.384065	0.0417809	1.37902		0.728912	-0.456184	0.0451189	0.137325		0.305361	-1.71141	0.000182505	3.73873		0.0503211	-4.31269	3.02859e-05	4.51876
VP2273	dapA	4-hydroxy-tetrahydrodipicolinate synthase (HTPA synthase) (EC 4.3.3.7)	E	Catalyzes the condensation of (S)-aspartate-beta- semialdehyde (S)-ASA and pyruvate to 4-hydroxy- tetrahydrodipicolinate (HTPA)		0.0882261	0.235384	0.304203	0.0699842		0.0692073	0.00610589	0.0162903	0.021053	0.00484341		0.0882261	-3.50265	0.000207924	3.68209		0.235384	-2.08691	0.00066909	0.628224		0.304203	-1.71689	9.33893e-06	5.0297		0.0699842	-3.83683	3.95957e-06	5.40235
VP0022	glyQ	Glycine--tRNA ligase alpha subunit (EC 6.1.1.14) (Glycyl-tRNA synthetase alpha subunit) (GlyRS)	J	glycyl-trna synthetase alpha subunit		0.659964	1.01915	0.303984	0.104264		0.0230159	0.0151897	0.0234566	0.00699647	0.00239974		0.659964	-0.59954	8.42121e-05	4.07463		1.01915	0.0273648	0.118147	-0.00823762		0.303984	-1.71793	2.62968e-06	5.5801		0.104264	-3.26168	1.09356e-08	7.96116
VP2033		Oxidoreductase, short-chain dehydrogenase/reductase family	IQ	COG1028 Dehydrogenases with different specificities (related to short-chain alcohol dehydrogenases)		1.33935	1.24157	0.302847	0.246073		0.0376818	0.050469	0.0467846	0.0114118	0.00927246		1.33935	0.421529	0.000217901	3.66174		1.24157	0.312164	0.00192648	-0.0939708		0.302847	-1.72334	8.76253e-09	8.05737		0.246073	-2.02284	1.98246e-07	6.70279
VP2179	dnaX	DNA polymerase III subunit gamma/tau (EC 2.7.7.7)	H	DNA polymerase III is a complex, multichain enzyme responsible for most of the replicative synthesis in bacteria. This DNA polymerase also exhibits 3' to 5' exonuclease activity		0.557845	0.767223	0.302574	0.412342		0.019893	0.0110972	0.0152624	0.0060191	0.00820271		0.557845	-0.842063	0.00217426	2.66269		0.767223	-0.382283	0.0195197	0.115079		0.302574	-1.72464	8.05221e-06	5.09408		0.412342	-1.27809	3.11921e-05	4.50596
VP0505	srmB	ATP-dependent RNA helicase SrmB (EC 3.6.4.13)	F	DEAD-box RNA helicase involved in the assembly of the 50S ribosomal subunit at low temperature. Exhibits RNA-stimulated ATP hydrolysis and RNA unwinding activity		1.12318	0.719597	0.30201	0.0834593		0.0110317	0.0123906	0.0079384	0.00333169	0.0009207		1.12318	0.167586	0.0677607	1.16902		0.719597	-0.474738	0.0120383	0.142911		0.30201	-1.72733	6.7005e-06	5.17389		0.0834593	-3.58278	1.2904e-06	5.88928
VPA0566		Alcohol dehydrogenase	C	alcohol dehydrogenase		0.690979	0.850812	0.301323	0.469995		0.367656	0.254043	0.312806	0.110783	0.172797		0.690979	-0.533286	0.0155874	1.80723		0.850812	-0.233087	0.0823465	0.0701663		0.301323	-1.73062	3.80809e-05	4.41929		0.469995	-1.08928	0.00146556	2.834
VP0715	glyA1	Serine hydroxymethyltransferase 1 (SHMT 1) (Serine methylase 1) (EC 2.1.2.1)	E	Catalyzes the reversible interconversion of serine and glycine with tetrahydrofolate (THF) serving as the one-carbon carrier. This reaction serves as the major source of one-carbon groups required for the biosynthesis of purines, thymidylate, methionine, and other important biomolecules. Also exhibits THF- independent aldolase activity toward beta-hydroxyamino acids, producing glycine and aldehyd…		0.394376	0.33719	0.30058	0.51847		0.162043	0.0639058	0.0546392	0.0487067	0.0840143		0.394376	-1.34236	7.90195e-05	4.10227		0.33719	-1.56837	8.80982e-05	0.472125		0.30058	-1.73418	4.62376e-08	7.335		0.51847	-0.947667	4.25305e-05	4.3713
VP1047	aspS	Aspartate--tRNA ligase (EC 6.1.1.12) (Aspartyl-tRNA synthetase) (AspRS)	J	Catalyzes the attachment of L-aspartate to tRNA(Asp) in a two-step reaction L-aspartate is first activated by ATP to form Asp-AMP and then transferred to the acceptor end of tRNA(Asp)		0.682513	1.05996	0.299983	0.557544		0.186603	0.127359	0.197792	0.0559776	0.104039		0.682513	-0.551072	0.000830892	3.08046		1.05996	0.0840165	0.0712936	-0.0252915		0.299983	-1.73705	4.55967e-08	7.34107		0.557544	-0.842844	0.000128335	3.89166
VP0872	minE	Cell division topological specificity factor	D	Prevents the cell division inhibition by proteins MinC and MinD at internal division sites while permitting inhibition at polar sites. This ensures cell division at the proper site by restricting the formation of a division septum at the midpoint of the long axis of the cell		-	0.115889	0.298396	0.0599581		0.014332	0	0.00166093	0.00427661	0.00085932		-	-9.9	0.000161894	3.79077		0.115889	-3.10918	0.000569714	0.935957		0.298396	-1.7447	2.25731e-05	4.64641		0.0599581	-4.0599	5.2631e-06	5.27876
VP1030	purR	HTH-type transcriptional repressor PurR (Pur regulon repressor) (Purine nucleotide synthesis repressor)	K	Is the main repressor of the genes involved in the de novo synthesis of purine nucleotides, regulating purB, purC, purEK, purF, purHD, purL, purMN and guaBA expression. PurR is allosterically activated to bind its cognate DNA by binding the purine corepressors, hypoxanthine or guanine, thereby effecting transcription repression		1.11474	1.06955	0.298162	1.20827		0.0530915	0.059183	0.0567838	0.0158298	0.064149		1.11474	0.156702	0.030798	1.51148		1.06955	0.0969982	0.0218143	-0.0291994		0.298162	-1.74583	3.6633e-09	8.43613		1.20827	0.272946	0.0617147	1.20961
VPA1032		TPR_REGION domain-containing protein	S	ImpE protein		0.515348	1.06378	0.297996	1.73866		0.0129971	0.00669801	0.013826	0.00387307	0.0225974		0.515348	-0.95638	0.000848586	3.0713		1.06378	0.0892011	0.118147	-0.0268522		0.297996	-1.74663	2.80029e-06	5.5528		1.73866	0.797974	0.0410774	1.3864
VP0537	ispH	4-hydroxy-3-methylbut-2-enyl diphosphate reductase (HMBPP reductase) (EC 1.17.7.4)	IM	Catalyzes the conversion of 1-hydroxy-2-methyl-2-(E)- butenyl 4-diphosphate (HMBPP) into a mixture of isopentenyl diphosphate (IPP) and dimethylallyl diphosphate (DMAPP). Acts in the terminal step of the DOXP MEP pathway for isoprenoid precursor biosynthesis		0.0286754	0.167638	0.297725	0.0433048		0.0212609	0.000609666	0.00356415	0.00632991	0.0009207		0.0286754	-5.12404	3.69982e-06	5.43182		0.167638	-2.57658	1.84899e-05	0.775627		0.297725	-1.74795	9.55938e-09	8.01957		0.0433048	-4.52933	1.09356e-08	7.96116
VP2530	rplS	50S ribosomal protein L19	J	This protein is located at the 30S-50S ribosomal subunit interface and may play a role in the structure and function of the aminoacyl-tRNA binding site		0.137067	0.15832	0.297142	0.51046		0.197381	0.0270545	0.0312495	0.0586504	0.100755		0.137067	-2.86705	0.000590375	3.22887		0.15832	-2.65908	0.00108383	0.800463		0.297142	-1.75077	4.01157e-05	4.39669		0.51046	-0.97013	0.00287932	2.54071
VPA0921		NAD(P) transhydrogenase subunit beta (EC 7.1.1.1) (Nicotinamide nucleotide transhydrogenase subunit beta)	C	The transhydrogenation between NADH and NADP is coupled to respiration and ATP hydrolysis and functions as a proton pump across the membrane		0.953284	0.645176	0.296325	0.179087		0.0828353	0.0789655	0.0534433	0.0245462	0.0148347		0.953284	-0.0690219	0.0495225	1.3052		0.645176	-0.632235	2.83751e-05	0.190322		0.296325	-1.75475	1.75782e-09	8.75503		0.179087	-2.48127	1.08283e-09	8.96544
VP1290	pheS	Phenylalanine--tRNA ligase alpha subunit (EC 6.1.1.20) (Phenylalanyl-tRNA synthetase alpha subunit) (PheRS)	J	Belongs to the class-II aminoacyl-tRNA synthetase family. Phe-tRNA synthetase alpha subunit type 1 subfamily		0.418069	0.691986	0.296298	0.352386		0.070728	0.0295692	0.0489428	0.0209566	0.0249236		0.418069	-1.25819	2.5038e-06	5.6014		0.691986	-0.531186	3.75521e-05	0.159903		0.296298	-1.75488	7.22781e-11	10.141		0.352386	-1.50477	1.55907e-06	5.80713
VP1376		Putative chemotaxis protein CheY	T	Chemotaxis protein cheY		1.16486	0.881719	0.296088	0.182142		0.0211944	0.0246884	0.0186875	0.0062754	0.0038604		1.16486	0.220153	0.107435	0.968855		0.881719	-0.181608	0.0916549	0.0546696		0.296088	-1.7559	4.28499e-05	4.36805		0.182142	-2.45686	2.45889e-05	4.60926
VP0608	ispG	4-hydroxy-3-methylbut-2-en-1-yl diphosphate synthase (flavodoxin) (EC 1.17.7.3) (1-hydroxy-2-methyl-2-(E)-butenyl 4-diphosphate synthase)	I	Converts 2C-methyl-D-erythritol 2,4-cyclodiphosphate (ME-2,4cPP) into 1-hydroxy-2-methyl-2-(E)-butenyl 4-diphosphate		1.02933	0.78609	0.294851	0.148076		0.108543	0.111727	0.0853244	0.032004	0.0160725		1.02933	0.0417096	0.129406	0.888044		0.78609	-0.347234	0.00186176	0.104528		0.294851	-1.76194	1.23769e-07	6.90739		0.148076	-2.75559	6.51977e-10	9.18577
VPA0924		Uncharacterized protein	S	Late competence development protein ComFB		0.41643	0.919641	0.293611	1.12097		0.00469935	0.00195695	0.00432172	0.00137978	0.00526782		0.41643	-1.26385	0.00114921	2.9396		0.919641	-0.120858	0.129479	0.0363817		0.293611	-1.76802	6.15783e-07	6.21057		1.12097	0.164745	0.0640517	1.19347
VPA0257		Hemolysin	S	Hemolysin		1.53387	1.22623	0.293159	-		0.00350924	0.00538274	0.00430312	0.00102877	0		1.53387	0.617181	0.0319036	1.49616		1.22623	0.294224	0.123025	-0.0885704		0.293159	-1.77025	2.41804e-05	4.61654		-	-9.9	2.72984e-05	4.56386
VP2900		KAP NTPase domain-containing protein	S	KAP family P-loop domain		1.83674	1.87757	0.293155	0.194651		0.0302048	0.0554784	0.0567118	0.00885471	0.0058794		1.83674	0.877146	0.000161515	3.79179		1.87757	0.908869	0.000283604	-0.273597		0.293155	-1.77026	8.28452e-06	5.08173		0.194651	-2.36104	3.7832e-06	5.42214
VP0281	rpsD	30S ribosomal protein S4	J	One of the primary rRNA binding proteins, it binds directly to 16S rRNA where it nucleates assembly of the body of the 30S subunit		0.80004	0.634753	0.293138	0.17766		0.443732	0.355003	0.28166	0.130075	0.0788333		0.80004	-0.321856	0.0359549	1.44424		0.634753	-0.655732	0.0159117	0.197395		0.293138	-1.77035	1.74803e-05	4.75745		0.17766	-2.49281	1.56127e-05	4.80652
VP1727		Glycine betaine/L-proline transport system permease	P	COG4176 ABC-type proline glycine betaine transport system, permease component		3.5328	2.227	0.29216	0.308313		0.00975509	0.0344628	0.0217246	0.00285005	0.00300762		3.5328	1.82081	6.66981e-05	4.17589	48	2.227	1.1551	8.90156e-05	-0.34772		0.29216	-1.77517	1.94441e-06	5.71121		0.308313	-1.69753	0.00054249	3.26561
VPA0076		Putative regulator	K	helix_turn_helix isocitrate lyase regulation		0.307555	0.642947	0.291891	0.200711		0.0720911	0.022172	0.0463507	0.0210427	0.0144695		0.307555	-1.70108	3.64484e-07	6.43832		0.642947	-0.637229	0.000118182	0.191825		0.291891	-1.7765	4.07667e-09	8.38969		0.200711	-2.31681	1.33513e-07	6.87448
VP0127		N-acetyltransferase domain-containing protein	K	COG0454 Histone acetyltransferase HPA2 and related acetyltransferases		0.78157	0.29493	0.291114	-		0.0122659	0.00958662	0.00361756	0.00357076	0		0.78157	-0.355553	0.0116096	1.93518		0.29493	-1.76156	0.000763273	0.530282		0.291114	-1.78034	9.24575e-06	5.03406		-	-9.9	4.01417e-07	6.3964
VP2655	pyrI	Aspartate carbamoyltransferase regulatory chain	F	Involved in allosteric regulation of aspartate carbamoyltransferase		1.91488	0.917769	0.290597	0.851945		0.0388722	0.0744357	0.0356757	0.0112962	0.033117		1.91488	0.937253	0.00622704	2.20572		0.917769	-0.123798	0.140532	0.0372668		0.290597	-1.78291	2.52663e-05	4.59746		0.851945	-0.231168	0.0462815	1.33459
VP0839		Phosphoglucomutase	G	Phosphoglucomutase		0.570765	0.745935	0.290166	0.766283		0.0990788	0.0565507	0.0739063	0.0287493	0.0759223		0.570765	-0.809031	0.000746862	3.12676		0.745935	-0.422879	0.00937208	0.127299		0.290166	-1.78505	7.11435e-07	6.14786		0.766283	-0.384051	0.0397542	1.40062
VP1291	pheT	Phenylalanine--tRNA ligase beta subunit (EC 6.1.1.20) (Phenylalanyl-tRNA synthetase beta subunit) (PheRS)	J	Belongs to the phenylalanyl-tRNA synthetase beta subunit family. Type 1 subfamily		1.98576	0.886889	0.289292	0.242988		0.159238	0.316208	0.141227	0.0460664	0.038693		1.98576	0.989688	0.0288835	1.53935		0.886889	-0.173174	0.0204592	0.0521305		0.289292	-1.7894	1.17602e-08	7.92958		0.242988	-2.04104	6.82401e-07	6.16596
VP2440	prfC	Peptide chain release factor 3 (RF-3)	J	Increases the formation of ribosomal termination complexes and stimulates activities of RF-1 and RF-2. It binds guanine nucleotides and has strong preference for UGA stop codons. It may interact directly with the ribosome. The stimulation of RF- 1 and RF-2 is significantly reduced by GTP and GDP, but not by GMP		1.50915	1.3761	0.288849	0.165187		0.104404	0.157562	0.143671	0.030157	0.0172462		1.50915	0.593738	0.00366152	2.43634		1.3761	0.460589	0.015213	-0.138651		0.288849	-1.79161	6.80837e-11	10.167		0.165187	-2.59783	1.75531e-10	9.75565
VP2831	secB	Protein-export protein SecB	U	One of the proteins required for the normal export of preproteins out of the cell cytoplasm. It is a molecular chaperone that binds to a subset of precursor proteins, maintaining them in a translocation-competent state. It also specifically binds to its receptor SecA		0.158416	0.162181	0.288232	0.12269		0.120896	0.0191519	0.0196071	0.0348462	0.0148328		0.158416	-2.65821	0.00020588	3.68639		0.162181	-2.62432	0.000386504	0.789999		0.288232	-1.7947	4.48812e-06	5.34794		0.12269	-3.02691	4.2401e-06	5.37262
VP3070	atpG	ATP synthase gamma chain (ATP synthase F1 sector gamma subunit) (F-ATPase gamma subunit)	C	Produces ATP from ADP in the presence of a proton gradient across the membrane. The gamma chain is believed to be important in regulating ATPase activity and the flow of protons through the CF(0) complex		0.609465	1.26138	0.287321	0.560239		0.155239	0.0946126	0.195816	0.0446033	0.0869708		0.609465	-0.714385	2.11583e-05	4.67452		1.26138	0.335008	0.0010523	-0.100847		0.287321	-1.79927	6.27535e-10	9.20236		0.560239	-0.835887	0.000262014	3.58168
VP0932	menC	o-succinylbenzoate synthase (OSB synthase) (OSBS) (EC 4.2.1.113) (4-(2'-carboxyphenyl)-4-oxybutyric acid synthase) (o-succinylbenzoic acid synthase)	H	Converts 2-succinyl-6-hydroxy-2,4-cyclohexadiene-1- carboxylate (SHCHC) to 2-succinylbenzoate (OSB)		0.383124	0.494424	0.285352	0.17135		0.0444519	0.0170306	0.0219781	0.0126844	0.00761684		0.383124	-1.38412	0.00215977	2.66559		0.494424	-1.01618	0.00655559	0.3059		0.285352	-1.80919	9.25967e-05	4.0334		0.17135	-2.54498	3.09309e-05	4.50961
VPA0817		S4 RNA-binding domain-containing protein	S	S4 domain		1.24782	1.05953	0.285223	0.202844		0.0308004	0.0384335	0.0326339	0.008785	0.00624768		1.24782	0.319411	0.00686635	2.16327		1.05953	0.0834213	0.109068	-0.0251123		0.285223	-1.80984	1.06696e-06	5.97185		0.202844	-2.30156	2.64763e-06	5.57714
VP1019		Putative outer membrane protein	M	Glycine zipper 2TM domain		-	0.193528	0.282519	-		0.0110345	0	0.00213548	0.00311745	0		-	-9.9	0.000693701	3.15883		0.193528	-2.36939	0.003443	0.713256		0.282519	-1.82358	0.000278004	3.55595		-	-9.9	3.32931e-05	4.47765
VPA0179		Uncharacterized protein	S	Bacterial protein of unknown function (DUF839)		1.82984	1.78722	0.281974	0.456387		0.0848031	0.155176	0.151561	0.0239123	0.0387031		1.82984	0.87172	0.0383544	1.41618		1.78722	0.837714	0.0399273	-0.252177		0.281974	-1.82636	0.00116308	2.93439		0.456387	-1.13167	0.00549071	2.26037
VP2852	groS1	10 kDa chaperonin 1 (GroES protein 1) (Protein Cpn10 1)	O	Binds to Cpn60 in the presence of Mg-ATP and suppresses the ATPase activity of the latter		0.105592	0.400947	0.280758	0.417568		0.121241	0.0128021	0.0486113	0.0340395	0.0506265		0.105592	-3.24343	0.000115914	3.93587		0.400947	-1.31852	0.00288892	0.396913		0.280758	-1.8326	4.72064e-06	5.326		0.417568	-1.25992	4.92889e-05	4.30725
VP2128		Nucleoid-associated protein VP2128	S	Nucleoid-associated protein		0.452492	0.818564	0.277833	0.265563		0.00941421	0.00425986	0.00770614	0.00261558	0.00250007		0.452492	-1.14404	0.0076324	2.11734		0.818564	-0.288832	0.0348373	0.0869472		0.277833	-1.84771	2.95625e-06	5.52926		0.265563	-1.91287	9.16676e-06	5.03778
VP1269		Uncharacterized protein	NT	Protein of unknown function (DUF3334)		0.285379	0.435525	0.276628	-		0.0115107	0.0032849	0.00501318	0.00318417	0		0.285379	-1.80905	8.43676e-05	4.07382		0.435525	-1.19917	0.000461475	0.360987		0.276628	-1.85398	2.17935e-06	5.66167		-	-9.9	1.07796e-07	6.9674
VP0847		2-oxoglutarate dehydrogenase, E1 component	C	COG0567 2-oxoglutarate dehydrogenase complex, dehydrogenase (E1) component, and related enzymes		1.23131	0.902853	0.275485	0.120489		0.431064	0.530772	0.389187	0.118752	0.0519383		1.23131	0.300189	0.000895198	3.04808		0.902853	-0.147438	0.0158554	0.0443832		0.275485	-1.85996	1.102e-09	8.95782		0.120489	-3.05303	4.62203e-10	9.33517
VPA1027		Uncharacterized protein	S	Type VI secretion system effector, Hcp		0.955193	0.759008	0.275421	0.299431		0.197025	0.188197	0.149544	0.054265	0.0589955		0.955193	-0.0661358	0.12758	0.894216		0.759008	-0.397813	0.0283697	0.119754		0.275421	-1.86029	2.90609e-08	7.53669		0.299431	-1.7397	1.07796e-07	6.9674
VP1653		Putative tricarboxylic transport TctA	S	protein conserved in bacteria		2.70484	1.43211	0.273987	0.168503		0.009678	0.0261775	0.01386	0.00265165	0.00163078		2.70484	1.43555	1.92832e-05	4.71482		1.43211	0.518141	0.00165248	-0.155976		0.273987	-1.86782	4.71193e-06	5.3268		0.168503	-2.56915	1.43908e-06	5.84191
VP2737	rplI	50S ribosomal protein L9	J	Binds to the 23S rRNA		0.0516706	0.12386	0.272303	2.01056		0.484408	0.0250296	0.0599988	0.131906	0.973929		0.0516706	-4.27451	9.28841e-05	4.03206		0.12386	-3.01322	0.000220648	0.907069		0.272303	-1.87671	1.99391e-06	5.70029		2.01056	1.00759	0.0218783	1.65999
VP0873		Site-determining protein	D	Belongs to the ParA family		0.591339	0.651608	0.272077	0.406287		0.145917	0.0862862	0.0950805	0.0397005	0.0592839		0.591339	-0.757943	0.00174732	2.75763		0.651608	-0.617923	0.00293348	0.186013		0.272077	-1.87791	1.61567e-06	5.79165		0.406287	-1.29943	0.000125363	3.90183
VP0252		Transcriptional repressor, LacI family	K	transcriptional		1.3802	1.67358	0.27105	0.313712		0.0330879	0.0456678	0.0553752	0.00896847	0.0103801		1.3802	0.464873	0.0119188	1.92377		1.67358	0.742937	0.000520104	-0.223646		0.27105	-1.88337	4.6482e-07	6.33272		0.313712	-1.67249	3.04964e-05	4.51575
VP1297	purT	Formate-dependent phosphoribosylglycinamide formyltransferase (5'-phosphoribosylglycinamide transformylase 2) (Formate-dependent GAR transformylase) (EC 2.1.2.-) (GAR transformylase 2) (GART 2) (Non-folate glycinamide ribonucleotide transformylase) (Phosphoribosylglycinamide formyltransferase 2)	F	Involved in the de novo purine biosynthesis. Catalyzes the transfer of formate to 5-phospho-ribosyl-glycinamide (GAR), producing 5-phospho-ribosyl-N-formylglycinamide (FGAR). Formate is provided by PurU via hydrolysis of 10-formyl-tetrahydrofolate		0.741424	0.910738	0.269953	0.525625		0.0613362	0.0454761	0.0558612	0.0165579	0.0322399		0.741424	-0.431629	0.00120621	2.91858		0.910738	-0.134891	0.101606	0.0406064		0.269953	-1.88922	2.12971e-07	6.67168		0.525625	-0.927894	0.00467623	2.3301
VPA0829		Iron-containing alcohol dehydrogenase	C	oxidoreductases, Fe-dependent alcohol dehydrogenase family		1.34428	0.732052	0.269895	0.686205		0.038994	0.0524191	0.0285457	0.0105243	0.0267579		1.34428	0.426838	0.0503847	1.2977		0.732052	-0.449982	0.0482019	0.135458		0.269895	-1.88953	2.26967e-10	9.64404		0.686205	-0.543288	0.0184141	1.73485
VP1252		Uncharacterized protein	S	protein conserved in bacteria		5.01148	0.208536	0.269414	0.15603		0.0266084	0.133348	0.00554882	0.00716868	0.00415172		5.01148	2.32524	0.0168201	1.77417		0.208536	-2.26163	0.000223003	0.680818		0.269414	-1.8921	5.59957e-07	6.25185		0.15603	-2.6801	3.95957e-06	5.40235
VP0293	cysN	Sulfate adenylyltransferase subunit 1 (EC 2.7.7.4) (ATP-sulfurylase large subunit) (Sulfate adenylate transferase) (SAT)	H	Belongs to the TRAFAC class translation factor GTPase superfamily. Classic translation factor GTPase family. CysN NodQ subfamily		1.26742	1.18848	0.269091	0.317318		0.0741843	0.0940229	0.0881667	0.0199623	0.02354		1.26742	0.341899	0.0165469	1.78128		1.18848	0.24912	0.0157616	-0.0749927		0.269091	-1.89383	3.11404e-07	6.50668		0.317318	-1.656	1.47977e-06	5.82981
VP0461	murC	UDP-N-acetylmuramate--L-alanine ligase (EC 6.3.2.8) (UDP-N-acetylmuramoyl-L-alanine synthetase)	M	Belongs to the MurCDEF family		0.467551	0.442073	0.267675	-		0.0181354	0.00847924	0.00801719	0.00485441	0		0.467551	-1.09681	0.00112823	2.9476		0.442073	-1.17764	6.76488e-05	0.354506		0.267675	-1.90144	3.38404e-06	5.47056		-	-9.9	2.05512e-09	8.68716
VP1231	fabV1	Enoyl-[acyl-carrier-protein] reductase [NADH] 1 (ENR 1) (EC 1.3.1.9)	I	Involved in the final reduction of the elongation cycle of fatty acid synthesis (FAS II). Catalyzes the reduction of a carbon-carbon double bond in an enoyl moiety that is covalently linked to an acyl carrier protein (ACP)		0.969978	1.31982	0.267623	0.435292		0.0986613	0.0956994	0.130215	0.026404	0.0429465		0.969978	-0.0439753	0.12758	0.894216		1.31982	0.400341	0.00295232	-0.120515		0.267623	-1.90173	1.17913e-06	5.92844		0.435292	-1.19994	0.000293239	3.53278
VP2840		Fumarate reductase flavoprotein subunit (EC 1.3.5.4)	C	fumarate reductase, flavoprotein subunit		0.861293	0.707543	0.267104	0.127068		0.200689	0.172852	0.141996	0.0536047	0.025501		0.861293	-0.215424	0.0557388	1.25384		0.707543	-0.499111	0.0264341	0.150247		0.267104	-1.90453	8.44464e-06	5.07342		0.127068	-2.97633	6.6325e-06	5.17832
VP0269	rplE	50S ribosomal protein L5	J	This is 1 of the proteins that binds and probably mediates the attachment of the 5S RNA into the large ribosomal subunit, where it forms part of the central protuberance. In the 70S ribosome it contacts protein S13 of the 30S subunit (bridge B1b), connecting the 2 subunits		0.824385	0.660371	0.264541	0.150838		0.319835	0.263667	0.21121	0.0846093	0.0482433		0.824385	-0.27861	0.0648617	1.18801		0.660371	-0.598652	0.0251493	0.180212		0.264541	-1.91844	3.8584e-05	4.41359		0.150838	-2.72893	3.81132e-05	4.41892
VP0036		Uncharacterized protein	S	protein conserved in bacteria		0.321738	0.449267	0.263687	0.291005		0.0917339	0.0295143	0.041213	0.0241891	0.026695		0.321738	-1.63604	3.08512e-06	5.51073		0.449267	-1.15435	3.98386e-05	0.347495		0.263687	-1.9231	2.89379e-08	7.53853		0.291005	-1.78089	2.71071e-07	6.56692
VP1960	trpB1	Tryptophan synthase beta chain 1 (EC 4.2.1.20)	E	The beta subunit is responsible for the synthesis of L- tryptophan from indole and L-serine		0.170354	0.338664	0.261139	0.0752054		0.0571896	0.00974249	0.019368	0.0149344	0.00430096		0.170354	-2.55339	0.00917947	2.03718		0.338664	-1.56207	0.0235657	0.470231		0.261139	-1.93711	0.00161692	2.79131		0.0752054	-3.73302	0.00106133	2.97415
VP1331		D-amino acid dehydrogenase, small subunit	E	COG0665 Glycine D-amino acid oxidases (deaminating)		1.6582	1.37927	0.259339	0.06209		0.0325173	0.0539203	0.0448501	0.00843299	0.002019		1.6582	0.729621	0.000251854	3.59885		1.37927	0.463903	0.00423316	-0.139649		0.259339	-1.94709	1.27076e-07	6.89594		0.06209	-4.0095	2.05512e-09	8.68716
VP0916	tig	Trigger factor (TF) (EC 5.2.1.8) (PPIase)	D	Involved in protein export. Acts as a chaperone by maintaining the newly synthesized protein in an open conformation. Functions as a peptidyl-prolyl cis-trans isomerase		0.263409	0.590542	0.257712	0.291901		0.464743	0.122417	0.274451	0.11977	0.135659		0.263409	-1.92463	5.84289e-06	5.23337		0.590542	-0.759887	9.75245e-05	0.228749		0.257712	-1.95617	4.90311e-09	8.30953		0.291901	-1.77645	2.33215e-08	7.63224
VP2627		Probable Fe(2+)-trafficking protein	C	Could be a mediator in iron transactions between iron acquisition and iron-requiring processes, such as synthesis and or repair of Fe-S clusters in biosynthetic enzymes		0.228575	0.845578	0.257708	0.0984606		0.0324356	0.00741398	0.0274268	0.00835892	0.00319363		0.228575	-2.12926	0.000234468	3.62992		0.845578	-0.24199	0.0758871	0.0728464		0.257708	-1.95619	4.13068e-06	5.38398		0.0984606	-3.34431	4.29491e-06	5.36705
VP2983	dapF	Diaminopimelate epimerase (DAP epimerase) (EC 5.1.1.7) (PLP-independent amino acid racemase)	E	Catalyzes the stereoinversion of LL-2,6- diaminoheptanedioate (L,L-DAP) to meso-diaminoheptanedioate (meso- DAP), a precursor of L-lysine and an essential component of the bacterial peptidoglycan		0.346262	0.201	0.257638	-		0.00508016	0.00175907	0.00102111	0.00130884	0		0.346262	-1.53006	0.000848586	3.0713		0.201	-2.31473	0.000946874	0.696805		0.257638	-1.95658	5.2409e-06	5.28059		-	-9.9	4.46574e-06	5.35011
VP0797		Cysteine synthase (EC 2.5.1.47)	E	Belongs to the cysteine synthase cystathionine beta- synthase family		0.173426	0.279614	0.256283	0.13281		0.143969	0.0249679	0.0402557	0.0368966	0.0191205		0.173426	-2.52761	0.000112406	3.94921		0.279614	-1.83849	0.000361865	0.553441		0.256283	-1.96419	3.74954e-06	5.42602		0.13281	-2.91256	1.33017e-06	5.87609
VP0328	rplU	50S ribosomal protein L21	J	This protein binds to 23S rRNA in the presence of protein L20		0.31385	0.348977	0.256274	0.260023		0.148344	0.0465579	0.0517688	0.0380168	0.038573		0.31385	-1.67185	0.00165927	2.78008		0.348977	-1.51879	0.00305263	0.457203		0.256274	-1.96424	3.50895e-05	4.45482		0.260023	-1.94329	8.21524e-05	4.08538
VP2202	aroC	Chorismate synthase (CS) (EC 4.2.3.5) (5-enolpyruvylshikimate-3-phosphate phospholyase)	E	Catalyzes the anti-1,4-elimination of the C-3 phosphate and the C-6 proR hydrogen from 5-enolpyruvylshikimate-3-phosphate (EPSP) to yield chorismate, which is the branch point compound that serves as the starting substrate for the three terminal pathways of aromatic amino acid biosynthesis. This reaction introduces a second double bond into the aromatic ring system		-	0.056727	0.255884	0.28708		0.0124286	0	0.000705038	0.00318029	0.00356801		-	-9.9	0.00012604	3.89949		0.056727	-4.13982	0.000312789	1.24621		0.255884	-1.96644	7.72389e-06	5.11216		0.28708	-1.80047	0.00040383	3.3938
VP2844		PHB domain-containing protein	O	SPFH domain / Band 7 family		0.432396	0.430593	0.255055	0.341931		0.0871986	0.0377043	0.0375471	0.0222404	0.0298159		0.432396	-1.20958	0.00102603	2.98884		0.430593	-1.2156	0.00153326	0.365933		0.255055	-1.97112	5.31018e-06	5.27489		0.341931	-1.54822	0.000133453	3.87467
VP1893	asnS	Asparagine--tRNA ligase (EC 6.1.1.22) (Asparaginyl-tRNA synthetase) (AsnRS)	J	COG0017 Aspartyl asparaginyl-tRNA synthetases		1.00068	0.968545	0.254853	0.215024		0.189025	0.189153	0.18308	0.0481738	0.040645		1.00068	0.000977066	0.150512	0.822429		0.968545	-0.0461095	0.162465	0.0138804		0.254853	-1.97226	2.2369e-07	6.65035		0.215024	-2.21743	5.75634e-07	6.23985
VP2911		DNA-binding protein HU-2	L	Histone-like DNA-binding protein which is capable of wrapping DNA to stabilize it, and thus to prevent its denaturation under extreme environmental conditions		0.180955	0.673299	0.254678	0.0920712		0.0923	0.0167022	0.0621455	0.0235067	0.00849817		0.180955	-2.4663	6.65313e-05	4.17697		0.673299	-0.57068	0.0087044	0.171792		0.254678	-1.97326	2.51895e-07	6.59878		0.0920712	-3.44111	1.61051e-07	6.79304
VP0716	lipA	Lipoyl synthase (EC 2.8.1.8) (Lip-syn) (LS) (Lipoate synthase) (Lipoic acid synthase) (Sulfur insertion protein LipA)	H	Catalyzes the radical-mediated insertion of two sulfur atoms into the C-6 and C-8 positions of the octanoyl moiety bound to the lipoyl domains of lipoate-dependent enzymes, thereby converting the octanoylated domains into lipoylated derivatives		1.26861	1.23284	0.252764	0.0550493		0.0469828	0.059603	0.0579224	0.0118756	0.00258637		1.26861	0.343251	0.0199975	1.69902		1.23284	0.301987	0.0144858	-0.090907		0.252764	-1.98414	4.17451e-09	8.37939		0.0550493	-4.18313	6.94488e-09	8.15834
VPA0885		DamX-related protein	S	protein conserved in bacteria		0.757822	0.676198	0.252341	0.0750627		0.0322894	0.0244696	0.0218341	0.00814796	0.00242373		0.757822	-0.400069	0.0463706	1.33376		0.676198	-0.564482	0.00680378	0.169926		0.252341	-1.98655	6.48821e-09	8.18787		0.0750627	-3.73576	2.11893e-08	7.67388
VP2191		Uncharacterized protein	NU	COG3170 Tfp pilus assembly protein FimV		0.998607	0.598177	0.251887	0.0785554		0.0210967	0.0210673	0.0126196	0.00531399	0.00165726		0.998607	-0.00201163	0.149925	0.824126		0.598177	-0.741355	0.0186922	0.22317		0.251887	-1.98915	1.00829e-09	8.99641		0.0785554	-3.67015	3.30019e-08	7.48146
VPA1509	tdh	L-threonine 3-dehydrogenase (TDH) (EC 1.1.1.103)	C	Catalyzes the NAD( )-dependent oxidation of L-threonine to 2-amino-3-ketobutyrate		0.313206	0.353173	0.251114	0.673725		0.059761	0.0187175	0.021106	0.0150068	0.0402625		0.313206	-1.67481	7.56888e-05	4.12097		0.353173	-1.50155	1.24479e-05	0.452012		0.251114	-1.99359	4.08447e-09	8.38886		0.673725	-0.569769	0.00752139	2.1237
VP0605	rlmN	Dual-specificity RNA methyltransferase RlmN (EC 2.1.1.192) (23S rRNA (adenine(2503)-C(2))-methyltransferase) (23S rRNA m2A2503 methyltransferase) (Ribosomal RNA large subunit methyltransferase N) (tRNA (adenine(37)-C(2))-methyltransferase) (tRNA m2A37 methyltransferase)	J	Specifically methylates position 2 of adenine 2503 in 23S rRNA and position 2 of adenine 37 in tRNAs		1.95321	1.71766	0.250913	0.0904994		0.00949531	0.0185463	0.0163097	0.0023825	0.00085932		1.95321	0.965844	6.23197e-05	4.20537		1.71766	0.780446	0.000277451	-0.234938		0.250913	-1.99474	2.02406e-07	6.69378		0.0904994	-3.46595	1.31345e-06	5.88159
VP2682	rapA	RNA polymerase-associated protein RapA (EC 3.6.4.-) (ATP-dependent helicase HepA)	K	Transcription regulator that activates transcription by stimulating RNA polymerase (RNAP) recycling in case of stress conditions such as supercoiled DNA or high salt concentrations. Probably acts by releasing the RNAP, when it is trapped or immobilized on tightly supercoiled DNA. Does not activate transcription on linear DNA. Probably not involved in DNA repair		1.25419	1.00039	0.250331	0.0395786		0.0693076	0.086925	0.0693343	0.0173499	0.00274309		1.25419	0.326758	0.00488499	2.31114		1.00039	0.000555973	0.192573	-0.000167364		0.250331	-1.99809	5.609e-08	7.25111		0.0395786	-4.65914	3.65249e-11	10.4374
VP2577		Anti-sigma-E factor RseA (Regulator of SigE) (Sigma-E anti-sigma factor RseA) (Sigma-E factor negative regulatory protein)	T	An anti-sigma factor for extracytoplasmic function (ECF) sigma factor sigma-E (RpoE). ECF sigma factors are held in an inactive form by an anti-sigma factor until released by regulated intramembrane proteolysis (RIP). RIP occurs when an extracytoplasmic signal triggers a concerted proteolytic cascade to transmit information and elicit cellular responses. The membrane-spanning regulatory substrate…		2.16862	2.60148	0.249883	0.735859		0.0215916	0.0468239	0.0561702	0.00539539	0.0158884		2.16862	1.11678	1.39519e-05	4.85537		2.60148	1.37933	5.48238e-06	-0.415221		0.249883	-2.00067	4.91973e-07	6.30806		0.735859	-0.442499	0.0424568	1.37205
VP2500	dksA	RNA polymerase-binding transcription factor DksA	T	Transcription factor that acts by binding directly to the RNA polymerase (RNAP). Required for negative regulation of rRNA expression and positive regulation of several amino acid biosynthesis promoters. Also required for regulation of fis expression		0.0756795	0.0903641	0.249694	0.673805		0.0187266	0.00141722	0.00169221	0.00467592	0.0126181		0.0756795	-3.72395	1.77823e-05	4.75001		0.0903641	-3.46811	4.08175e-05	1.044		0.249694	-2.00177	2.83402e-08	7.5476		0.673805	-0.569596	0.0218445	1.66066
VP1536		Fumarate and nitrate reduction regulatory protein	K	COG0664 cAMP-binding proteins - catabolite gene activator and regulatory subunit of cAMP-dependent protein kinases		1.22562	2.19612	0.247897	0.605006		0.0218908	0.0268297	0.0480748	0.00542666	0.0132441		1.22562	0.293507	0.0301086	1.52131		2.19612	1.13496	0.000487756	-0.341656		0.247897	-2.01219	8.62363e-09	8.06431		0.605006	-0.724978	0.0172946	1.76209
VP2392		Methionyl-tRNA synthetase-related protein	J	COG0073 EMAP domain		0.46788	0.643077	0.247889	0.243012		0.0374613	0.0175274	0.0240905	0.00928624	0.00910356		0.46788	-1.09579	0.000951523	3.02158		0.643077	-0.636936	0.00443121	0.191737		0.247889	-2.01224	1.75807e-06	5.75496		0.243012	-2.0409	1.20163e-05	4.92023
VPA1584		UPF0319 protein VPA1584	S	Belongs to the UPF0319 family		0.255912	0.559922	0.247883	0.131938		0.0728787	0.0186505	0.0408063	0.0180654	0.00961548		0.255912	-1.96628	0.000353633	3.45145		0.559922	-0.836703	0.00517928	0.251873		0.247883	-2.01227	5.49918e-06	5.2597		0.131938	-2.92207	5.64807e-06	5.2481
VP1991		5-methyltetrahydropteroyltriglutamate-homocysteine methyltransferase	E	COG0620 Methionine synthase II (cobalamin-independent)		0.263434	0.415807	0.24694	0.327251		0.319119	0.0840669	0.132692	0.0788035	0.104432		0.263434	-1.92449	0.00120621	2.91858		0.415807	-1.26601	0.00472078	0.381108		0.24694	-2.01777	2.74841e-05	4.56092		0.327251	-1.61153	0.000165905	3.78014
VP1024	glgA	Glycogen synthase (EC 2.4.1.21) (Starch [bacterial glycogen] synthase)	F	Synthesizes alpha-1,4-glucan chains using ADP-glucose		1.10785	1.94359	0.246258	0.942617		0.0305046	0.0337945	0.0592885	0.007512	0.0287542		1.10785	0.14776	0.047148	1.32654		1.94359	0.958723	4.84399e-05	-0.288604		0.246258	-2.02176	1.48979e-08	7.82687		0.942617	-0.0852559	0.0834096	1.07878
VP0494		Bifunctional aspartokinase/homoserine dehydrogenase [Includes: Aspartokinase (EC 2.7.2.4); Homoserine dehydrogenase (EC 1.1.1.3)]	E	Bifunctional aspartokinase I homoserine dehydrogenase I		1.04187	0.875897	0.246112	0.0871344		0.0436103	0.0454362	0.0381981	0.010733	0.00379995		1.04187	0.0591738	0.105631	0.976208		0.875897	-0.191167	0.0829799	0.057547		0.246112	-2.02261	1.70297e-06	5.76879		0.0871344	-3.52061	8.57087e-07	6.06698
VP2519		Pyruvate dehydrogenase E1 component (EC 1.2.4.1)	C	Component of the pyruvate dehydrogenase (PDH) complex, that catalyzes the overall conversion of pyruvate to acetyl-CoA and CO(2)		1.07839	0.844435	0.245521	0.36072		0.479539	0.517128	0.404939	0.117737	0.172979		1.07839	0.108873	0.106354	0.973246		0.844435	-0.243942	0.0327198	0.073434		0.245521	-2.02608	2.72772e-07	6.5642		0.36072	-1.47105	2.8278e-05	4.54855
VPA0879		UDP-glucose 4-epimerase	M	udp-glucose 4-epimerase		1.4071	1.04241	0.245301	0.144564		0.0495729	0.0697542	0.0516756	0.0121603	0.00716648		1.4071	0.492727	0.000470932	3.32704		1.04241	0.0599297	0.0830072	-0.0180406		0.245301	-2.02738	3.93465e-09	8.40509		0.144564	-2.79022	6.15133e-08	7.21103
VP2178		Nucleoid-associated protein VP2178	S	Binds to DNA and alters its conformation. May be involved in regulation of gene expression, nucleoid organization and DNA protection		0.0513694	0.139287	0.2452	0.182694		0.0307478	0.0015795	0.00428276	0.00753937	0.00561745		0.0513694	-4.28295	3.80556e-05	4.41958		0.139287	-2.84387	0.000117631	0.856091		0.2452	-2.02797	2.89537e-06	5.5383		0.182694	-2.4525	9.01791e-07	6.04489
VPA1458	pstB2	Phosphate import ATP-binding protein PstB 2 (EC 7.3.2.1) (ABC phosphate transporter 2) (Phosphate-transporting ATPase 2)	P	Part of the ABC transporter complex PstSACB involved in phosphate import. Responsible for energy coupling to the transport system		0.832819	0.594378	0.244414	0.224616		0.035644	0.029685	0.021186	0.00871188	0.0080062		0.832819	-0.263925	0.0906678	1.04255		0.594378	-0.750549	0.019262	0.225938		0.244414	-2.0326	4.99405e-07	6.30155		0.224616	-2.15447	3.39844e-06	5.46872
VP3013		DNA helicase (EC 3.6.4.12)	L	COG0210 Superfamily I DNA and RNA helicases		0.421891	0.541115	0.243652	0.161358		0.0618969	0.0261137	0.0334933	0.0150813	0.00998754		0.421891	-1.24506	0.000214531	3.66851		0.541115	-0.885994	0.000566866	0.266711		0.243652	-2.0371	2.32612e-08	7.63337		0.161358	-2.63167	4.27678e-08	7.36888
VP0226		Putative rhamnosyl transferase	S	Glycosyl transferase family 2		1.18277	1.09499	0.243442	0.194955		0.0396157	0.0468562	0.0433789	0.00964411	0.00772329		1.18277	0.242167	0.0485887	1.31346		1.09499	0.130921	0.121857	-0.039411		0.243442	-2.03835	4.13275e-05	4.38376		0.194955	-2.35879	5.43526e-05	4.26478
VP0512		Peptide chain release factor 2	J	Peptide chain release factor 2 directs the termination of translation in response to the peptide chain termination codons UGA and UAA		0.272672	0.282851	0.2434	-		0.0251651	0.00686183	0.00711797	0.00612519	0		0.272672	-1.87476	0.000247761	3.60597		0.282851	-1.82189	0.000758015	0.548443		0.2434	-2.0386	1.71742e-06	5.76512		-	-9.9	2.84102e-07	6.54653
VP1233		Glutaredoxin 1	O	COG0695 Glutaredoxin and related proteins		0.676096	0.729565	0.242363	0.226462		0.0837735	0.0566389	0.0611182	0.0203036	0.0189715		0.676096	-0.5647	0.0158757	1.79927		0.729565	-0.454892	0.0337963	0.136936		0.242363	-2.04476	2.26907e-05	4.64415		0.226462	-2.14266	4.34231e-05	4.36228
VP2088		Oligopeptide ABC transporter, ATP-binding protein	P	Belongs to the ABC transporter superfamily		0.506293	0.530609	0.240583	0.0657196		0.085361	0.0432177	0.0452933	0.0205364	0.00560988		0.506293	-0.981955	0.000487224	3.31227		0.530609	-0.914278	0.00104558	0.275225		0.240583	-2.05539	1.32579e-07	6.87753		0.0657196	-3.92753	1.06362e-07	6.97321
VP2562	pyrG	CTP synthase (EC 6.3.4.2) (Cytidine 5'-triphosphate synthase) (Cytidine triphosphate synthetase) (CTP synthetase) (CTPS) (UTP--ammonia ligase)	F	Catalyzes the ATP-dependent amination of UTP to CTP with either L-glutamine or ammonia as the source of nitrogen. Regulates intracellular CTP levels through interactions with the four ribonucleotide triphosphates		1.53677	1.25569	0.239578	0.243722		0.102359	0.157301	0.128531	0.0245229	0.0249471		1.53677	0.619898	0.00144618	2.83978		1.25569	0.328486	0.000447502	-0.098884		0.239578	-2.06143	9.25416e-10	9.03366		0.243722	-2.03669	7.41277e-06	5.13002
VP0406		Uncharacterized protein	S	Yqey-like protein		0.154554	0.553667	0.239309	0.895782		0.00767557	0.00118629	0.00424971	0.00183683	0.00687564		0.154554	-2.69382	0.000581956	3.23511		0.553667	-0.852911	0.0118548	0.256752		0.239309	-2.06305	5.35666e-06	5.27111		0.895782	-0.15878	0.0606531	1.21715
VP2433	deoD1	Purine nucleoside phosphorylase DeoD-type 1 (PNP 1) (EC 2.4.2.1)	F	phosphorylase		0.503534	0.652774	0.239186	0.437691		0.0585952	0.0295047	0.0382495	0.0140152	0.0256466		0.503534	-0.989839	0.00242501	2.61529		0.652774	-0.615344	0.010093	0.185237		0.239186	-2.06379	4.2781e-06	5.36875		0.437691	-1.19202	0.00109948	2.95881
VP2924	rplJ	50S ribosomal protein L10	J	Forms part of the ribosomal stalk, playing a central role in the interaction of the ribosome with GTP-bound translation factors		0.154847	0.154673	0.238998	0.141215		0.182986	0.0283349	0.0283031	0.0437333	0.0258404		0.154847	-2.69108	8.17755e-05	4.08738		0.154673	-2.6927	0.000145636	0.810584		0.238998	-2.06493	7.47217e-07	6.12655		0.141215	-2.82403	1.42977e-06	5.84473
VP0651	grpE	Protein GrpE (HSP-70 cofactor)	O	Participates actively in the response to hyperosmotic and heat shock by preventing the aggregation of stress-denatured proteins, in association with DnaK and GrpE. It is the nucleotide exchange factor for DnaK and may function as a thermosensor. Unfolded proteins bind initially to DnaJ		0.302449	0.437092	0.238887	0.754955		0.10067	0.0304475	0.0440019	0.0240487	0.0760011		0.302449	-1.72523	2.86958e-05	4.54218		0.437092	-1.19399	0.000273283	0.359427		0.238887	-2.0656	1.05564e-07	6.97649		0.754955	-0.405537	0.00809216	2.09194
VP0879	folD	Bifunctional protein FolD [Includes: Methylenetetrahydrofolate dehydrogenase (EC 1.5.1.5); Methenyltetrahydrofolate cyclohydrolase (EC 3.5.4.9)]	F	Catalyzes the oxidation of 5,10- methylenetetrahydrofolate to 5,10-methenyltetrahydrofolate and then the hydrolysis of 5,10-methenyltetrahydrofolate to 10- formyltetrahydrofolate		0.305094	0.205285	0.238564	-		0.0100057	0.00305269	0.00205403	0.00238701	0		0.305094	-1.71268	0.00208955	2.67995		0.205285	-2.2843	0.00295232	0.687643		0.238564	-2.06755	4.62884e-05	4.33453		-	-9.9	2.05934e-05	4.68627
VP2606	metK	S-adenosylmethionine synthase (AdoMet synthase) (EC 2.5.1.6) (MAT) (Methionine adenosyltransferase)	H	Catalyzes the formation of S-adenosylmethionine (AdoMet) from methionine and ATP. The overall synthetic reaction is composed of two sequential steps, AdoMet formation and the subsequent tripolyphosphate hydrolysis which occurs prior to release of AdoMet from the enzyme		1.32408	1.36469	0.238301	0.664598		0.0667279	0.0883529	0.091063	0.0159013	0.0443472		1.32408	0.404988	0.000174	3.75945		1.36469	0.448576	0.000558302	-0.135035		0.238301	-2.06914	8.67102e-10	9.06193		0.664598	-0.589446	0.0185726	1.73113
VP0799	zipA	Cell division protein ZipA	D	Essential cell division protein that stabilizes the FtsZ protofilaments by cross-linking them and that serves as a cytoplasmic membrane anchor for the Z ring. Also required for the recruitment to the septal ring of downstream cell division proteins		1.61159	1.28891	0.238296	0.411756		0.0934196	0.150555	0.12041	0.0222616	0.0384661		1.61159	0.688489	0.000869696	3.06063		1.28891	0.366156	0.0162978	-0.110224		0.238296	-2.06917	5.59337e-09	8.25233		0.411756	-1.28014	5.5891e-05	4.25266
VP0279	rpsM	30S ribosomal protein S13	J	Located at the top of the head of the 30S subunit, it contacts several helices of the 16S rRNA. In the 70S ribosome it contacts the 23S rRNA (bridge B1a) and protein L5 of the 50S subunit (bridge B1b), connecting the 2 subunits		0.450099	0.477131	0.237863	0.179832		0.214968	0.0967569	0.102568	0.051133	0.0386581		0.450099	-1.15169	0.00157059	2.80394		0.477131	-1.06754	0.00522441	0.321362		0.237863	-2.0718	4.58147e-06	5.339		0.179832	-2.47528	7.64962e-06	5.11636
VP2714		Aminotransferase, class V	E	COG0075 Serine-pyruvate aminotransferase archaeal aspartate aminotransferase		0.599253	1.05917	0.237518	0.106039		0.074988	0.0449368	0.0794253	0.017811	0.00795168		0.599253	-0.738763	0.00371063	2.43055		1.05917	0.0829393	0.119319	-0.0249672		0.237518	-2.07389	6.96671e-07	6.15697		0.106039	-3.23733	6.55311e-07	6.18355
VP2272	bamC	Outer membrane protein assembly factor BamC	M	Part of the outer membrane protein assembly complex, which is involved in assembly and insertion of beta-barrel proteins into the outer membrane		1.1705	0.962175	0.236478	0.40383		0.184998	0.21654	0.178001	0.0437481	0.0747079		1.1705	0.227125	0.0387306	1.41195		0.962175	-0.055629	0.146651	0.016746		0.236478	-2.08022	2.32612e-08	7.63337		0.40383	-1.30818	0.000254386	3.59451
VP2722	cysJ	Sulfite reductase [NADPH] flavoprotein alpha-component (SiR-FP) (EC 1.8.1.2)	P	Component of the sulfite reductase complex that catalyzes the 6-electron reduction of sulfite to sulfide. This is one of several activities required for the biosynthesis of L- cysteine from sulfate. The flavoprotein component catalyzes the electron flow from NADPH - FAD - FMN to the hemoprotein component		0.579567	0.827983	0.235526	0.22259		0.0289112	0.016756	0.023938	0.00680934	0.00643533		0.579567	-0.786952	0.00212135	2.67339		0.827983	-0.272327	0.0197802	0.0819786		0.235526	-2.08604	2.04999e-06	5.68825		0.22259	-2.16754	8.30878e-07	6.08046
VP0337	pdxA	4-hydroxythreonine-4-phosphate dehydrogenase (EC 1.1.1.262) (4-(phosphohydroxy)-L-threonine dehydrogenase)	H	Catalyzes the NAD(P)-dependent oxidation of 4- (phosphohydroxy)-L-threonine (HTP) into 2-amino-3-oxo-4- (phosphohydroxy)butyric acid which spontaneously decarboxylates to form 3-amino-2-oxopropyl phosphate (AHAP)		0.722109	0.596935	0.235497	0.250513		0.0321818	0.0232388	0.0192105	0.00757873	0.00806198		0.722109	-0.46971	0.0192397	1.7158		0.596935	-0.744355	0.00603581	0.224073		0.235497	-2.08622	4.61184e-06	5.33613		0.250513	-1.99704	9.77042e-06	5.01009
VP2253		Polar flagellar protein FlaK	T	COG2204 Response regulator containing CheY-like receiver, AAA-type ATPase, and DNA-binding domains		0.964002	2.01695	0.234441	1.08266		0.0142867	0.0137724	0.0288157	0.0033494	0.0154678		0.964002	-0.0528927	0.125941	0.899833		2.01695	1.01218	0.00148571	-0.304695		0.234441	-2.0927	9.62669e-06	5.01652		1.08266	0.114587	0.0828876	1.08151
VP0164		TonB system transport protein ExbD2	U	TonB system transport protein ExbD2		1.89702	1.33749	0.232891	0.418622		0.0609503	0.115624	0.0815204	0.0141948	0.0255152		1.89702	0.923733	1.82215e-05	4.73942		1.33749	0.419527	0.00938529	-0.12629		0.232891	-2.10227	3.41504e-09	8.4666		0.418622	-1.25628	1.29986e-07	6.8861
VP0336	rsmA	Ribosomal RNA small subunit methyltransferase A (EC 2.1.1.182) (16S rRNA (adenine(1518)-N(6)/adenine(1519)-N(6))-dimethyltransferase) (16S rRNA dimethyladenosine transferase) (16S rRNA dimethylase) (S-adenosylmethionine-6-N', N'-adenosyl(rRNA) dimethyltransferase)	J	Specifically dimethylates two adjacent adenosines (A1518 and A1519) in the loop of a conserved hairpin near the 3'-end of 16S rRNA in the 30S particle. May play a critical role in biogenesis of 30S subunits		1.2679	1.3267	0.23199	0.076229		0.0652216	0.0826948	0.0865294	0.0151308	0.00497178		1.2679	0.342445	0.0180054	1.7446		1.3267	0.40784	0.00488252	-0.122772		0.23199	-2.10786	3.15255e-08	7.50134		0.076229	-3.71352	1.22948e-07	6.91028
VP0249	hslU	ATP-dependent protease ATPase subunit HslU (Unfoldase HslU)	O	this subunit has chaperone activity. The binding of ATP and its subsequent hydrolysis by HslU are essential for unfolding of protein substrates subsequently hydrolyzed by HslV. HslU recognizes the N-terminal part of its protein substrates and unfolds these before they are guided to HslV for hydrolysis		0.58194	0.574788	0.230298	0.140546		0.158756	0.0923867	0.0912513	0.0365612	0.0223126		0.58194	-0.781058	0.000234468	3.62992		0.574788	-0.798898	8.80125e-05	0.240492		0.230298	-2.11843	4.59004e-09	8.33818		0.140546	-2.83088	2.69467e-08	7.56949
VP0739	prs	Ribose-phosphate pyrophosphokinase (RPPK) (EC 2.7.6.1) (5-phospho-D-ribosyl alpha-1-diphosphate) (Phosphoribosyl diphosphate synthase) (Phosphoribosyl pyrophosphate synthase) (P-Rib-PP synthase) (PRPP synthase) (PRPPase)	F	Involved in the biosynthesis of the central metabolite phospho-alpha-D-ribosyl-1-pyrophosphate (PRPP) via the transfer of pyrophosphoryl group from ATP to 1-hydroxyl of ribose-5-phosphate (Rib-5-P)		1.55638	1.94395	0.230105	0.108205		0.0674143	0.104922	0.13105	0.0155123	0.00729456		1.55638	0.638192	0.000142385	3.84654		1.94395	0.958989	3.40082e-05	-0.288684		0.230105	-2.11964	1.65095e-07	6.78227		0.108205	-3.20816	1.04925e-07	6.97912
VP3078		ParA family protein	D	COG1192 ATPases involved in chromosome partitioning		1.88549	1.17471	0.229842	0.572396		0.0129226	0.0243655	0.0151803	0.00297016	0.00739685		1.88549	0.914943	0.000230461	3.6374		1.17471	0.232302	0.0961176	-0.06993		0.229842	-2.12128	1.3701e-07	6.86325		0.572396	-0.804915	0.0129675	1.88715
VP1942		Diaminobutyrate-pyruvate transaminase & L-2,4-diaminobutyrate decarboxylase	E	COG0160 4-aminobutyrate aminotransferase and related aminotransferases		0.720247	0.160005	0.226935	0.265037		0.00732979	0.00527925	0.0011728	0.00166338	0.00194266		0.720247	-0.473437	0.0124819	1.90372		0.160005	-2.64381	0.000413325	0.795867		0.226935	-2.13965	2.15452e-06	5.66665		0.265037	-1.91574	2.97285e-05	4.52683
VP0682	ribH	6,7-dimethyl-8-ribityllumazine synthase (DMRL synthase) (LS) (Lumazine synthase) (EC 2.5.1.78)	H	Catalyzes the formation of 6,7-dimethyl-8- ribityllumazine by condensation of 5-amino-6-(D- ribitylamino)uracil with 3,4-dihydroxy-2-butanone 4-phosphate. This is the penultimate step in the biosynthesis of riboflavin		0.507413	0.183841	0.226834	0.0998438		0.0356904	0.0181098	0.00656137	0.0080958	0.00356347		0.507413	-0.978768	0.000149542	3.82524		0.183841	-2.44347	1.56087e-05	0.735557		0.226834	-2.14029	1.66462e-08	7.77868		0.0998438	-3.32418	1.95885e-08	7.708
VP0762	gltX	Glutamate--tRNA ligase (EC 6.1.1.17) (Glutamyl-tRNA synthetase) (GluRS)	J	Catalyzes the attachment of glutamate to tRNA(Glu) in a two-step reaction glutamate is first activated by ATP to form Glu-AMP and then transferred to the acceptor end of tRNA(Glu)		0.526001	0.891705	0.226676	0.251346		0.0681023	0.0358219	0.0607272	0.0154372	0.0171172		0.526001	-0.926863	0.000702075	3.15362		0.891705	-0.165362	0.0828068	0.0497789		0.226676	-2.1413	5.0154e-07	6.29969		0.251346	-1.99225	4.68203e-06	5.32957
VP1987		Isochorismatase domain-containing protein	Q	Isochorismatase family		0.433297	0.755584	0.2263	0.216609		0.074753	0.0323902	0.0564822	0.0169166	0.0161922		0.433297	-1.20657	3.68748e-06	5.43327		0.755584	-0.404335	0.000648428	0.121717		0.2263	-2.14369	1.67968e-10	9.77477		0.216609	-2.20683	8.74741e-07	6.05812
VP2875		Putative transport permease protein	EGP	Major facilitator Superfamily		2.86165	2.11245	0.226264	2.08753		0.0345059	0.0987441	0.0728919	0.00780746	0.0720321		2.86165	1.51685	6.50239e-05	4.18693		2.11245	1.07891	0.000401853	-0.324786		0.226264	-2.14392	9.61176e-06	5.0172		2.08753	1.0618	0.029874	1.52471
VP0109	engB	Probable GTP-binding protein EngB	D	Necessary for normal cell division and for the maintenance of normal septation		0.195402	0.626646	0.22524	0.084394		0.00872764	0.0017054	0.00546914	0.00196581	0.00073656		0.195402	-2.35548	0.000351539	3.45403		0.626646	-0.674278	0.027428	0.202978		0.22524	-2.15046	7.89705e-06	5.10254		0.084394	-3.56672	8.22826e-06	5.08469
VP0597		Iron-sulfur cluster assembly scaffold protein IscU	C	A scaffold on which IscS assembles Fe-S clusters. It is likely that Fe-S cluster coordination is flexible as the role of this complex is to build and then hand off Fe-S clusters		0.189873	0.230626	0.223157	0.277425		0.0883233	0.0167702	0.0203697	0.01971	0.0245031		0.189873	-2.39689	1.62982e-05	4.78786		0.230626	-2.11637	3.75521e-05	0.637091		0.223157	-2.16387	1.95601e-08	7.70863		0.277425	-1.84983	4.66914e-07	6.33076
VP1439		DnaK-related protein	O	Belongs to the heat shock protein 70 family		1.03036	0.895404	0.222345	0.268875		0.0507013	0.0522405	0.0453981	0.0112732	0.0136323		1.03036	0.0431467	0.110173	0.957927		0.895404	-0.159389	0.0540516	0.047981		0.222345	-2.16913	4.63819e-07	6.33365		0.268875	-1.89499	5.16021e-05	4.28733
VP2923	rplL	50S ribosomal protein L7/L12	J	Forms part of the ribosomal stalk which helps the ribosome interact with GTP-bound translation factors. Is thus essential for accurate translation		0.134923	0.198384	0.222267	0.198921		0.32126	0.0433453	0.0637326	0.0714056	0.0639053		0.134923	-2.88979	3.45948e-07	6.46099		0.198384	-2.33364	9.82607e-07	0.702494		0.222267	-2.16963	4.10518e-09	8.38667		0.198921	-2.32973	2.97912e-07	6.52591
VPA1203		Phasin_2 domain-containing protein	S	Phasin protein		0.149493	0.191609	0.221614	0.196485		0.106601	0.0159361	0.0204257	0.0236243	0.0209455		0.149493	-2.74185	0.00280597	2.55192		0.191609	-2.38376	0.00522441	0.717584		0.221614	-2.17388	0.000254857	3.5937		0.196485	-2.34751	0.000444375	3.35225
VP0236		UDP-glucose 6-dehydrogenase (EC 1.1.1.22)	C	Belongs to the UDP-glucose GDP-mannose dehydrogenase family		1.31384	0.971877	0.219478	0.181133		0.139388	0.183134	0.135468	0.0305927	0.0252478		1.31384	0.393786	0.0045173	2.34512		0.971877	-0.0411538	0.127661	0.0123885		0.219478	-2.18785	1.55721e-08	7.80765		0.181133	-2.46488	9.22803e-08	7.03489
VP0698		Uncharacterized protein	S	Rossmann fold nucleotide-binding protein		0.694484	0.694878	0.219201	0.066451		0.0814628	0.0565746	0.0566067	0.0178568	0.00541328		0.694484	-0.525986	0.00308619	2.51058		0.694878	-0.525168	0.00480252	0.158091		0.219201	-2.18967	3.64424e-07	6.43839		0.066451	-3.91157	3.24906e-07	6.48824
VPA0712		Ribosome biogenesis GTPase A	S	Required for a late step of 50S ribosomal subunit assembly. Has GTPase activity		0.860928	0.398595	0.219178	-		0.00484072	0.00416751	0.00192949	0.00106098	0		0.860928	-0.216036	0.0959536	1.01794		0.398595	-1.327	0.00596249	0.399468		0.219178	-2.18982	8.06586e-06	5.09335		-	-9.9	1.0889e-05	4.96301
[truncated: 373 more rows]

## Sheet: S. Data.D. T0 vs P2-T50
Supplementary Data.D. List of significantly upregulated or significantly downregulated proteins in VBNC cells (P2-T50) compared to T0.
[truncated: 710 more rows]

## Sheet: S. Data.E. all sig. up.
Supplementary Data.E. Distributions of the significantly upregulated proteins in the various pairwise comparisons.																															COG categories			Total numbers per category	By number of proteins										Percentage of the differentially expressed proteins by functional category in each population
[truncated: 406 more rows]
[truncated: 5 more columns]

[truncated: 1 more sheets: S. Data.F. all sig. down.]
